# Supplementary material for: Stromal Cell Signature Associated with Response to Neoadjuvant Chemotherapy in Locally Advanced Breast Cancer
Source: Cells. 2019 Dec 4;8(12):1566. doi: 10.3390/cells8121566 (PMC6953077; doi:10.3390/cells8121566)
Supplement: Supplementary file 1 [file cells-08-01566-s001.zip]

Archive with 4 entries (3 files):
- cells-612497-supplementary/
- cells-612497-supplementary/Supplementary Figures.docx
- cells-612497-supplementary/Supplementary Methods.doc
- cells-612497-supplementary/Supplementary Tables.xlsx
