# Supplementary material for: Stromal Cell Signature Associated with Response to Neoadjuvant Chemotherapy in Locally Advanced Breast Cancer
Source: Cells. 2019 Dec 4;8(12):1566. doi: 10.3390/cells8121566 (PMC6953077; doi:10.3390/cells8121566)
Supplement: Supplementary file 1 [file cells-08-01566-s001.zip › cells-612497-supplementary/Supplementary Tables.xlsx]

## Sheet: Supplementary Table 1
Table S1 - Functional enrichment analysis of the top 50 highly expressed genes in stromal cells from microdissected breast cancer samples (Toppgene Suite)
Category	ID	Name	Source	p-value	q-value Bonferroni	q-value FDR B&H	q-value FDR B&Y	Hit Count in Query List	Hit Count in Genome	Hit in Query List
GO: Molecular Function	GO:0005201	extracellular matrix structural constituent		3.241e-05	0.007357	0.007357	0.04418	5	178	COL3A1,COL10A1,CILP,ASPN,FGL2
GO: Molecular Function	GO:0008009	chemokine activity		0.0001524	0.0346	0.01104	0.06632	3	50	CXCL14,CCL19,CXCL9
GO: Molecular Function	GO:0032395	MHC class II receptor activity		0.0001876	0.04259	0.01104	0.06632	2	10	HLA-DOA,HLA-DQA2
GO: Molecular Function	GO:0019864	IgG binding		0.000229	0.05199	0.01104	0.06632	2	11	FCGR3A,PIP
GO: Molecular Function	GO:0004629	phospholipase C activity		0.0003412	0.07746	0.01104	0.06632	4	161	CCR5,GPR65,GRP,FPR3
GO: Molecular Function	GO:0044877	protein-containing complex binding		0.0003534	0.08023	0.01104	0.06632	10	1357	COL3A1,MSR1,SPARCL1,FGR,ACVRL1,FCGR3A,HLA-DOA,ASPN,EGFL6,PIP
GO: Molecular Function	GO:0004888	transmembrane signaling receptor activity		0.0004209	0.09556	0.01104	0.06632	10	1387	P2RY14,CCR5,GPR65,ACVRL1,CD14,FCGR3A,HLA-DOA,HLA-DQA2,FPR3,ADGRL4
GO: Molecular Function	GO:0042379	chemokine receptor binding		0.0004313	0.09789	0.01104	0.06632	3	71	CXCL14,CCL19,CXCL9
GO: Molecular Function	GO:0038023	signaling receptor activity		0.0004379	0.0994	0.01104	0.06632	11	1668	SLAMF8,P2RY14,CCR5,GPR65,ACVRL1,CD14,FCGR3A,HLA-DOA,HLA-DQA2,FPR3,ADGRL4
GO: Molecular Function	GO:0042289	MHC class II protein binding		0.0005618	0.1275	0.01275	0.07658	2	17	HLA-DOA,HLA-DQA2
GO: Molecular Function	GO:0060089	molecular transducer activity		0.0009853	0.2237	0.02033	0.1221	11	1836	SLAMF8,P2RY14,CCR5,GPR65,ACVRL1,CD14,FCGR3A,HLA-DOA,HLA-DQA2,FPR3,ADGRL4
GO: Molecular Function	GO:0005125	cytokine activity		0.001196	0.2715	0.02262	0.1358	4	225	CXCL14,CCL19,WNT2,CXCL9
GO: Molecular Function	GO:0008081	phosphoric diester hydrolase activity		0.001563	0.3548	0.0273	0.1639	4	242	CCR5,GPR65,GRP,FPR3
GO: Molecular Function	GO:0004016	adenylate cyclase activity		0.001839	0.4175	0.02854	0.1714	4	253	GPR65,RGS1,ADGRL4,CXCL9
GO: Molecular Function	GO:0019865	immunoglobulin binding		0.001886	0.4281	0.02854	0.1714	2	31	FCGR3A,PIP
GO: Molecular Function	GO:0004620	phospholipase activity		0.002656	0.603	0.03393	0.2037	4	280	CCR5,GPR65,GRP,FPR3
GO: Molecular Function	GO:0009975	cyclase activity		0.002691	0.6108	0.03393	0.2037	4	281	GPR65,RGS1,ADGRL4,CXCL9
GO: Molecular Function	GO:0016849	phosphorus-oxygen lyase activity		0.002691	0.6108	0.03393	0.2037	4	281	GPR65,RGS1,ADGRL4,CXCL9
GO: Molecular Function	GO:0005102	signaling receptor binding		0.003319	0.7533	0.03626	0.2177	10	1817	COL3A1,CXCL14,CCL19,FGR,HLA-DOA,GRP,HLA-DQA2,WNT2,EGFL6,CXCL9
GO: Molecular Function	GO:0030020	extracellular matrix structural constituent conferring tensile strength		0.003442	0.7813	0.03626	0.2177	2	42	COL3A1,COL10A1
GO: Molecular Function	GO:0048018	receptor ligand activity		0.003517	0.7984	0.03626	0.2177	5	497	CXCL14,CCL19,GRP,WNT2,CXCL9
GO: Molecular Function	GO:0030546	signaling receptor activator activity		0.00367	0.8332	0.03626	0.2177	5	502	CXCL14,CCL19,GRP,WNT2,CXCL9
GO: Molecular Function	GO:0001664	G protein-coupled receptor binding		0.003738	0.8485	0.03626	0.2177	4	308	CXCL14,CCL19,WNT2,CXCL9
GO: Molecular Function	GO:0045029	UDP-activated nucleotide receptor activity		0.004153	0.9428	0.03626	0.2177	1	2	P2RY14
GO: Molecular Function	GO:0031732	CCR7 chemokine receptor binding		0.004153	0.9428	0.03626	0.2177	1	2	CCL19
GO: Molecular Function	GO:0047276	N-acetyllactosaminide 3-alpha-galactosyltransferase activity		0.004153	0.9428	0.03626	0.2177	1	2	GGTA1P
GO: Molecular Function	GO:0016298	lipase activity		0.004723	1	0.0397	0.2384	4	329	CCR5,GPR65,GRP,FPR3
GO: Molecular Function	GO:0030545	receptor regulator activity		0.005276	1	0.04155	0.2495	5	547	CXCL14,CCL19,GRP,WNT2,CXCL9
GO: Molecular Function	GO:0005044	scavenger receptor activity		0.00543	1	0.04155	0.2495	2	53	MSR1,CD163
GO: Molecular Function	GO:0019770	IgG receptor activity		0.006224	1	0.04155	0.2495	1	3	FCGR3A
GO: Molecular Function	GO:0031721	hemoglobin alpha binding		0.006224	1	0.04155	0.2495	1	3	HBB
GO: Molecular Function	GO:0034988	Fc-gamma receptor I complex binding		0.006224	1	0.04155	0.2495	1	3	FGR
GO: Molecular Function	GO:0071791	chemokine (C-C motif) ligand 5 binding		0.006224	1	0.04155	0.2495	1	3	CCR5
GO: Molecular Function	GO:0031735	CCR10 chemokine receptor binding		0.006224	1	0.04155	0.2495	1	3	CCL19
GO: Molecular Function	GO:0042287	MHC protein binding		0.006911	1	0.04482	0.2691	2	60	HLA-DOA,HLA-DQA2
GO: Molecular Function	GO:0016361	activin receptor activity, type I		0.00829	1	0.04825	0.2897	1	4	ACVRL1
GO: Molecular Function	GO:0015065	uridine nucleotide receptor activity		0.00829	1	0.04825	0.2897	1	4	P2RY14
GO: Molecular Function	GO:0071553	G protein-coupled pyrimidinergic nucleotide receptor activity		0.00829	1	0.04825	0.2897	1	4	P2RY14
GO: Molecular Function	GO:0019767	IgE receptor activity		0.00829	1	0.04825	0.2897	1	4	FCGR3A
GO: Biological Process	GO:0002577	regulation of antigen processing and presentation		1.088e-05	0.01659	0.01082	0.08552	3	22	CCL19,HLA-DOA,FGL2
GO: Biological Process	GO:0002407	dendritic cell chemotaxis		1.827e-05	0.02786	0.01082	0.08552	3	26	SLAMF8,CCR5,CCL19
GO: Biological Process	GO:0002682	regulation of immune system process		2.307e-05	0.03518	0.01082	0.08552	13	1776	COL3A1,SLAMF8,CXCL14,CCL19,FGR,CD14,FCGR3A,HLA-DOA,MNDA,HLA-DQA2,FPR3,PIP,FGL2
GO: Biological Process	GO:0036336	dendritic cell migration		2.837e-05	0.04326	0.01082	0.08552	3	30	SLAMF8,CCR5,CCL19
GO: Biological Process	GO:0060326	cell chemotaxis		4.284e-05	0.06533	0.01091	0.08629	6	328	SLAMF8,CXCL14,CCR5,CCL19,SMOC2,CXCL9
GO: Biological Process	GO:0043207	response to external biotic stimulus		4.294e-05	0.06548	0.01091	0.08629	12	1606	SLAMF8,CCR5,CCL19,FGR,CD14,FCGR3A,GRP,RGS1,MNDA,HLA-DQA2,FGL2,CXCL9
GO: Biological Process	GO:0009607	response to biotic stimulus		5.058e-05	0.07714	0.01102	0.08714	12	1633	SLAMF8,CCR5,CCL19,FGR,CD14,FCGR3A,GRP,RGS1,MNDA,HLA-DQA2,FGL2,CXCL9
GO: Biological Process	GO:0050776	regulation of immune response		7.185e-05	0.1096	0.0137	0.1083	10	1170	COL3A1,SLAMF8,CCL19,FGR,CD14,FCGR3A,MNDA,HLA-DQA2,FPR3,FGL2
GO: Biological Process	GO:0006898	receptor-mediated endocytosis		0.0001114	0.1699	0.01742	0.1378	6	390	MSR1,SFRP4,CCL19,CD14,HBB,CD163
GO: Biological Process	GO:0030595	leukocyte chemotaxis		0.0001143	0.1742	0.01742	0.1378	5	243	SLAMF8,CXCL14,CCR5,CCL19,CXCL9
GO: Biological Process	GO:0002578	negative regulation of antigen processing and presentation		0.0001372	0.2092	0.01887	0.1492	2	9	HLA-DOA,FGL2
GO: Biological Process	GO:0001775	cell activation		0.0001629	0.2484	0.01887	0.1492	11	1559	COL3A1,SLAMF8,CCL19,FGR,ACVRL1,CD14,HBB,FCGR3A,HLA-DOA,MNDA,FGL2
GO: Biological Process	GO:0071560	cellular response to transforming growth factor beta stimulus		0.0001868	0.2849	0.01887	0.1492	5	270	COL3A1,ACVRL1,CILP,ASPN,WNT2
GO: Biological Process	GO:0006968	cellular defense response		0.000197	0.3004	0.01887	0.1492	3	57	CCR5,MNDA,CXCL9
GO: Biological Process	GO:0002604	regulation of dendritic cell antigen processing and presentation		0.0002091	0.3188	0.01887	0.1492	2	11	CCL19,FGL2
GO: Biological Process	GO:0051707	response to other organism		0.0002094	0.3194	0.01887	0.1492	11	1604	SLAMF8,CCR5,CCL19,FGR,CD14,FCGR3A,RGS1,MNDA,HLA-DQA2,FGL2,CXCL9
GO: Biological Process	GO:0071559	response to transforming growth factor beta		0.0002104	0.3209	0.01887	0.1492	5	277	COL3A1,ACVRL1,CILP,ASPN,WNT2
GO: Biological Process	GO:0019932	second-messenger-mediated signaling		0.0002233	0.3405	0.01892	0.1496	7	634	CCR5,GPR65,GRP,RGS1,FPR3,ADGRL4,CXCL9
GO: Biological Process	GO:2000107	negative regulation of leukocyte apoptotic process		0.000241	0.3675	0.01934	0.1529	3	61	CCR5,CCL19,PIP
GO: Biological Process	GO:0002468	dendritic cell antigen processing and presentation		0.0002957	0.451	0.02255	0.1783	2	13	CCL19,FGL2
GO: Biological Process	GO:0006935	chemotaxis		0.0003967	0.6049	0.02822	0.2231	7	697	SLAMF8,CXCL14,CCR5,CCL19,SMOC2,FPR3,CXCL9
GO: Biological Process	GO:0042330	taxis		0.0004071	0.6208	0.02822	0.2231	7	700	SLAMF8,CXCL14,CCR5,CCL19,SMOC2,FPR3,CXCL9
GO: Biological Process	GO:0042119	neutrophil activation		0.0004344	0.6624	0.0288	0.2277	6	502	FGR,CD14,HBB,FCGR3A,MNDA,FGL2
GO: Biological Process	GO:0036230	granulocyte activation		0.0004626	0.7054	0.02939	0.2324	6	508	FGR,CD14,HBB,FCGR3A,MNDA,FGL2
GO: Biological Process	GO:0002683	negative regulation of immune system process		0.0004973	0.7583	0.03033	0.2399	6	515	COL3A1,SLAMF8,CD14,HLA-DOA,MNDA,FGL2
GO: Biological Process	GO:0071363	cellular response to growth factor stimulus		0.0006807	1	0.036	0.2846	7	763	COL3A1,SFRP4,SMOC2,ACVRL1,CILP,ASPN,WNT2
GO: Biological Process	GO:0045619	regulation of lymphocyte differentiation		0.0006887	1	0.036	0.2846	4	203	SLAMF8,CCL19,HLA-DOA,FGL2
GO: Biological Process	GO:0009617	response to bacterium		0.0006967	1	0.036	0.2846	7	766	SLAMF8,CCR5,FGR,CD14,FCGR3A,RGS1,CXCL9
GO: Biological Process	GO:0006952	defense response		0.0007157	1	0.036	0.2846	11	1850	SLAMF8,CCR5,CCL19,FGR,CD14,MNDA,HLA-DQA2,CD163,FPR3,FGL2,CXCL9
GO: Biological Process	GO:0007204	positive regulation of cytosolic calcium ion concentration		0.0007242	1	0.036	0.2846	5	363	CCR5,CCL19,GPR65,FPR3,CXCL9
GO: Biological Process	GO:0070098	chemokine-mediated signaling pathway		0.0007317	1	0.036	0.2846	3	89	CCR5,CCL19,CXCL9
GO: Biological Process	GO:0070848	response to growth factor		0.0008608	1	0.04082	0.3228	7	794	COL3A1,SFRP4,SMOC2,ACVRL1,CILP,ASPN,WNT2
GO: Biological Process	GO:0006954	inflammatory response		0.0009399	1	0.04082	0.3228	7	806	SLAMF8,CCR5,CCL19,CD14,CD163,FPR3,CXCL9
GO: Biological Process	GO:0071222	cellular response to lipopolysaccharide		0.0009452	1	0.04082	0.3228	4	221	CCR5,CD14,FCGR3A,CXCL9
GO: Biological Process	GO:0007178	transmembrane receptor protein serine/threonine kinase signaling pathway		0.000965	1	0.04082	0.3228	5	387	COL3A1,SFRP4,ACVRL1,CILP,ASPN
GO: Biological Process	GO:0002252	immune effector process		0.0009921	1	0.04082	0.3228	9	1332	SLAMF8,CCL19,FGR,CD14,HBB,FCGR3A,MNDA,FGL2,CXCL9
GO: Biological Process	GO:1990869	cellular response to chemokine		0.001026	1	0.04082	0.3228	3	100	CCR5,CCL19,CXCL9
GO: Biological Process	GO:1990868	response to chemokine		0.001026	1	0.04082	0.3228	3	100	CCR5,CCL19,CXCL9
GO: Biological Process	GO:0071219	cellular response to molecule of bacterial origin		0.001044	1	0.04082	0.3228	4	227	CCR5,CD14,FCGR3A,CXCL9
GO: Biological Process	GO:0007188	adenylate cyclase-modulating G protein-coupled receptor signaling pathway		0.001132	1	0.04108	0.3249	4	232	GPR65,RGS1,ADGRL4,CXCL9
GO: Biological Process	GO:2000106	regulation of leukocyte apoptotic process		0.001149	1	0.04108	0.3249	3	104	CCR5,CCL19,PIP
GO: Biological Process	GO:0098771	inorganic ion homeostasis		0.001179	1	0.04108	0.3249	7	838	SLAMF8,CCR5,SFRP4,CCL19,GPR65,FPR3,CXCL9
GO: Biological Process	GO:0019882	antigen processing and presentation		0.001187	1	0.04108	0.3249	4	235	CCL19,HLA-DOA,HLA-DQA2,FGL2
GO: Biological Process	GO:0050920	regulation of chemotaxis		0.001205	1	0.04108	0.3249	4	236	SLAMF8,CXCL14,CCL19,SMOC2
GO: Biological Process	GO:0007200	phospholipase C-activating G protein-coupled receptor signaling pathway		0.001248	1	0.04108	0.3249	3	107	GPR65,GRP,FPR3
GO: Biological Process	GO:0051480	regulation of cytosolic calcium ion concentration		0.001289	1	0.04108	0.3249	5	413	CCR5,CCL19,GPR65,FPR3,CXCL9
GO: Biological Process	GO:0061025	membrane fusion		0.001292	1	0.04108	0.3249	8	1107	CCR5,FGR,CD14,HBB,MNDA,F13A1,FGL2,CXCL9
GO: Biological Process	GO:0045321	leukocyte activation		0.001314	1	0.04108	0.3249	9	1386	SLAMF8,CCL19,FGR,CD14,HBB,FCGR3A,HLA-DOA,MNDA,FGL2
GO: Biological Process	GO:0007186	G protein-coupled receptor signaling pathway		0.001354	1	0.04108	0.3249	9	1392	P2RY14,CCR5,CCL19,GPR65,GRP,RGS1,FPR3,ADGRL4,CXCL9
GO: Biological Process	GO:0045761	regulation of adenylate cyclase activity		0.00149	1	0.04108	0.3249	4	250	GPR65,RGS1,ADGRL4,CXCL9
GO: Biological Process	GO:0002694	regulation of leukocyte activation		0.001536	1	0.04108	0.3249	6	640	SLAMF8,CCL19,FGR,HLA-DOA,MNDA,FGL2
GO: Biological Process	GO:0071216	cellular response to biotic stimulus		0.001579	1	0.04108	0.3249	4	254	CCR5,CD14,FCGR3A,CXCL9
GO: Biological Process	GO:0071396	cellular response to lipid		0.001714	1	0.04108	0.3249	6	654	CCR5,SCGB2A2,CD14,FCGR3A,WNT2,CXCL9
GO: Biological Process	GO:0043949	regulation of cAMP-mediated signaling		0.001769	1	0.04108	0.3249	4	262	GPR65,RGS1,ADGRL4,CXCL9
GO: Biological Process	GO:0090092	regulation of transmembrane receptor protein serine/threonine kinase signaling pathway		0.001794	1	0.04108	0.3249	4	263	SFRP4,ACVRL1,CILP,ASPN
GO: Biological Process	GO:0045807	positive regulation of endocytosis		0.001818	1	0.04108	0.3249	3	122	SFRP4,CCL19,CD14
GO: Biological Process	GO:0035025	positive regulation of Rho protein signal transduction		0.001836	1	0.04108	0.3249	2	32	COL3A1,GPR65
GO: Biological Process	GO:0002757	immune response-activating signal transduction		0.001851	1	0.04108	0.3249	6	664	FGR,CD14,FCGR3A,MNDA,HLA-DQA2,FPR3
GO: Biological Process	GO:0002688	regulation of leukocyte chemotaxis		0.001861	1	0.04108	0.3249	3	123	SLAMF8,CXCL14,CCL19
GO: Biological Process	GO:0031279	regulation of cyclase activity		0.001869	1	0.04108	0.3249	4	266	GPR65,RGS1,ADGRL4,CXCL9
GO: Biological Process	GO:0007187	G protein-coupled receptor signaling pathway, coupled to cyclic nucleotide second messenger		0.001869	1	0.04108	0.3249	4	266	GPR65,RGS1,ADGRL4,CXCL9
GO: Biological Process	GO:0050801	ion homeostasis		0.001883	1	0.04108	0.3249	7	909	SLAMF8,CCR5,SFRP4,CCL19,GPR65,FPR3,CXCL9
GO: Biological Process	GO:0051339	regulation of lyase activity		0.001974	1	0.04108	0.3249	4	270	GPR65,RGS1,ADGRL4,CXCL9
GO: Biological Process	GO:0002336	B-1 B cell lineage commitment		0.001989	1	0.04108	0.3249	1	1	SLAMF8
GO: Biological Process	GO:2000549	positive regulation of dendritic cell dendrite assembly		0.001989	1	0.04108	0.3249	1	1	CCL19
GO: Biological Process	GO:0002472	macrophage antigen processing and presentation		0.001989	1	0.04108	0.3249	1	1	FGL2
GO: Biological Process	GO:0002617	negative regulation of macrophage antigen processing and presentation		0.001989	1	0.04108	0.3249	1	1	FGL2
GO: Biological Process	GO:2000119	negative regulation of sodium-dependent phosphate transport		0.001989	1	0.04108	0.3249	1	1	SFRP4
GO: Biological Process	GO:0002616	regulation of macrophage antigen processing and presentation		0.001989	1	0.04108	0.3249	1	1	FGL2
GO: Biological Process	GO:0033580	protein galactosylation at cell surface		0.001989	1	0.04108	0.3249	1	1	GGTA1P
GO: Biological Process	GO:0033575	protein glycosylation at cell surface		0.001989	1	0.04108	0.3249	1	1	GGTA1P
GO: Biological Process	GO:2000509	negative regulation of dendritic cell chemotaxis		0.001989	1	0.04108	0.3249	1	1	SLAMF8
GO: Biological Process	GO:0042125	protein galactosylation		0.001989	1	0.04108	0.3249	1	1	GGTA1P
GO: Biological Process	GO:0007202	activation of phospholipase C activity		0.001994	1	0.04108	0.3249	3	126	GPR65,GRP,FPR3
GO: Biological Process	GO:0016050	vesicle organization		0.002068	1	0.04204	0.3324	10	1784	MSR1,SFRP4,CCL19,FGR,CD14,HBB,MNDA,F13A1,CD163,FGL2
GO: Biological Process	GO:0071887	leukocyte apoptotic process		0.002132	1	0.04236	0.335	3	129	CCR5,CCL19,PIP
GO: Biological Process	GO:0002274	myeloid leukocyte activation		0.00215	1	0.04236	0.335	6	684	FGR,CD14,HBB,FCGR3A,MNDA,FGL2
GO: Biological Process	GO:0032101	regulation of response to external stimulus		0.00218	1	0.04236	0.335	8	1202	SLAMF8,CXCL14,CCL19,FGR,SMOC2,CD14,MNDA,FGL2
GO: Biological Process	GO:0019933	cAMP-mediated signaling		0.002194	1	0.04236	0.335	4	278	GPR65,RGS1,ADGRL4,CXCL9
GO: Biological Process	GO:0050865	regulation of cell activation		0.002246	1	0.04237	0.335	6	690	SLAMF8,CCL19,FGR,HLA-DOA,MNDA,FGL2
GO: Biological Process	GO:0050778	positive regulation of immune response		0.00225	1	0.04237	0.335	7	938	CCL19,FGR,CD14,FCGR3A,MNDA,HLA-DQA2,FPR3
GO: Biological Process	GO:0043552	positive regulation of phosphatidylinositol 3-kinase activity		0.002321	1	0.04316	0.3413	2	36	CCL19,FGR
GO: Biological Process	GO:0002764	immune response-regulating signaling pathway		0.002397	1	0.04396	0.3476	6	699	FGR,CD14,FCGR3A,MNDA,HLA-DQA2,FPR3
GO: Biological Process	GO:1990266	neutrophil migration		0.002426	1	0.04396	0.3476	3	135	SLAMF8,CCL19,CXCL9
GO: Biological Process	GO:0060317	cardiac epithelial to mesenchymal transition		0.00245	1	0.04396	0.3476	2	37	ACVRL1,WNT2
GO: Biological Process	GO:0010863	positive regulation of phospholipase C activity		0.002529	1	0.04485	0.3546	3	137	GPR65,GRP,FPR3
GO: Biological Process	GO:0035909	aorta morphogenesis		0.002583	1	0.0451	0.3566	2	38	COL3A1,ACVRL1
GO: Biological Process	GO:0002429	immune response-activating cell surface receptor signaling pathway		0.002602	1	0.0451	0.3566	5	485	FGR,FCGR3A,MNDA,HLA-DQA2,FPR3
GO: Biological Process	GO:0043312	neutrophil degranulation		0.002673	1	0.04541	0.3591	5	488	FGR,CD14,HBB,MNDA,FGL2
GO: Biological Process	GO:0051209	release of sequestered calcium ion into cytosol		0.002689	1	0.04541	0.3591	3	140	CCR5,CCL19,CXCL9
GO: Biological Process	GO:1900274	regulation of phospholipase C activity		0.002744	1	0.04541	0.3591	3	141	GPR65,GRP,FPR3
GO: Biological Process	GO:0002283	neutrophil activation involved in immune response		0.002744	1	0.04541	0.3591	5	491	FGR,CD14,HBB,MNDA,FGL2
GO: Biological Process	GO:0098542	defense response to other organism		0.002783	1	0.04541	0.3591	8	1250	SLAMF8,CCL19,FGR,CD14,MNDA,HLA-DQA2,FGL2,CXCL9
GO: Biological Process	GO:0051283	negative regulation of sequestering of calcium ion		0.002799	1	0.04541	0.3591	3	142	CCR5,CCL19,CXCL9
GO: Biological Process	GO:0090218	positive regulation of lipid kinase activity		0.002859	1	0.04589	0.3629	2	40	CCL19,FGR
GO: Biological Process	GO:0051282	regulation of sequestering of calcium ion		0.002912	1	0.04626	0.3658	3	144	CCR5,CCL19,CXCL9
GO: Biological Process	GO:0002366	leukocyte activation involved in immune response		0.003015	1	0.04658	0.3683	6	732	CCL19,FGR,CD14,HBB,MNDA,FGL2
GO: Biological Process	GO:0002684	positive regulation of immune system process		0.003041	1	0.04658	0.3683	8	1268	CXCL14,CCL19,FGR,CD14,FCGR3A,MNDA,HLA-DQA2,FPR3
GO: Biological Process	GO:0030003	cellular cation homeostasis		0.003056	1	0.04658	0.3683	6	734	SLAMF8,CCR5,CCL19,GPR65,FPR3,CXCL9
GO: Biological Process	GO:0051208	sequestering of calcium ion		0.003087	1	0.04658	0.3683	3	147	CCR5,CCL19,CXCL9
GO: Biological Process	GO:0002263	cell activation involved in immune response		0.003098	1	0.04658	0.3683	6	736	CCL19,FGR,CD14,HBB,MNDA,FGL2
GO: Biological Process	GO:0002446	neutrophil mediated immunity		0.003123	1	0.04658	0.3683	5	506	FGR,CD14,HBB,MNDA,FGL2
GO: Biological Process	GO:0007189	adenylate cyclase-activating G protein-coupled receptor signaling pathway		0.003146	1	0.04658	0.3683	3	148	GPR65,ADGRL4,CXCL9
GO: Biological Process	GO:0033993	response to lipid		0.003204	1	0.04699	0.3715	7	999	CCR5,SCGB2A2,CCL19,CD14,FCGR3A,WNT2,CXCL9
GO: Biological Process	GO:0043062	extracellular structure organization		0.003257	1	0.04731	0.3741	5	511	COL3A1,MSR1,COL10A1,SMOC2,EGFL6
GO: Biological Process	GO:0050921	positive regulation of chemotaxis		0.003329	1	0.04738	0.3746	3	151	CXCL14,CCL19,SMOC2
GO: Biological Process	GO:0034097	response to cytokine		0.003333	1	0.04738	0.3746	8	1287	COL3A1,CCR5,CCL19,CD14,MNDA,HLA-DQA2,F13A1,CXCL9
GO: Biological Process	GO:0006873	cellular ion homeostasis		0.003355	1	0.04738	0.3746	6	748	SLAMF8,CCR5,CCL19,GPR65,FPR3,CXCL9
GO: Biological Process	GO:0010518	positive regulation of phospholipase activity		0.003391	1	0.04745	0.3752	3	152	GPR65,GRP,FPR3
GO: Biological Process	GO:0002253	activation of immune response		0.003445	1	0.04776	0.3776	6	752	FGR,CD14,FCGR3A,MNDA,HLA-DQA2,FPR3
GO: Biological Process	GO:0002768	immune response-regulating cell surface receptor signaling pathway		0.003481	1	0.04783	0.3782	5	519	FGR,FCGR3A,MNDA,HLA-DQA2,FPR3
GO: Biological Process	GO:0006874	cellular calcium ion homeostasis		0.003626	1	0.04919	0.389	5	524	CCR5,CCL19,GPR65,FPR3,CXCL9
GO: Biological Process	GO:0050715	positive regulation of cytokine secretion		0.003714	1	0.04919	0.389	3	157	CCL19,FGR,CD14
GO: Biological Process	GO:0006897	endocytosis		0.003844	1	0.04919	0.389	6	769	MSR1,SFRP4,CCL19,CD14,HBB,CD163
GO: Biological Process	GO:1902105	regulation of leukocyte differentiation		0.003889	1	0.04919	0.389	4	326	SLAMF8,CCL19,HLA-DOA,FGL2
GO: Biological Process	GO:0090287	regulation of cellular response to growth factor stimulus		0.003889	1	0.04919	0.389	4	326	SFRP4,SMOC2,ACVRL1,ASPN
GO: Biological Process	GO:0097553	calcium ion transmembrane import into cytosol		0.003916	1	0.04919	0.389	3	160	CCR5,CCL19,CXCL9
GO: Biological Process	GO:0007190	activation of adenylate cyclase activity		0.003916	1	0.04919	0.389	3	160	GPR65,ADGRL4,CXCL9
GO: Biological Process	GO:1902622	regulation of neutrophil migration		0.003927	1	0.04919	0.389	2	47	SLAMF8,CCL19
GO: Biological Process	GO:0050900	leukocyte migration		0.00393	1	0.04919	0.389	5	534	SLAMF8,CXCL14,CCR5,CCL19,CXCL9
GO: Biological Process	GO:0002587	negative regulation of antigen processing and presentation of peptide antigen via MHC class II		0.003967	1	0.04919	0.389	1	2	HLA-DOA
GO: Biological Process	GO:0070171	negative regulation of tooth mineralization		0.003967	1	0.04919	0.389	1	2	ASPN
GO: Biological Process	GO:0043381	negative regulation of memory T cell differentiation		0.003967	1	0.04919	0.389	1	2	FGL2
GO: Biological Process	GO:0051249	regulation of lymphocyte activation		0.004057	1	0.04987	0.3944	5	538	SLAMF8,CCL19,HLA-DOA,MNDA,FGL2
GO: Biological Process	GO:0010324	membrane invagination		0.004095	1	0.04987	0.3944	6	779	MSR1,SFRP4,CCL19,CD14,HBB,CD163
GO: Biological Process	GO:0097530	granulocyte migration		0.004125	1	0.04987	0.3944	3	163	SLAMF8,CCL19,CXCL9
GO: Biological Process	GO:0055074	calcium ion homeostasis		0.004153	1	0.04987	0.3944	5	541	CCR5,CCL19,GPR65,FPR3,CXCL9
GO: Cellular Component	GO:0062023	collagen-containing extracellular matrix		2.257e-08	3.633e-06	3.633e-06	2.057e-05	10	474	COL3A1,SPARCL1,COL10A1,SMOC2,CILP,ASPN,WNT2,F13A1,EGFL6,FGL2
GO: Cellular Component	GO:0031012	extracellular matrix		1.978e-07	3.185e-05	1.592e-05	9.015e-05	10	598	COL3A1,SPARCL1,COL10A1,SMOC2,CILP,ASPN,WNT2,F13A1,EGFL6,FGL2
GO: Cellular Component	GO:0098552	side of membrane		4.92e-06	0.000792	0.000198	0.001121	9	663	CCR5,FGR,CD14,FCGR3A,RGS1,HLA-DQA2,WNT2,CD163,CXCL9
GO: Cellular Component	GO:0097478	leaflet of membrane bilayer		4.92e-06	0.000792	0.000198	0.001121	9	663	CCR5,FGR,CD14,FCGR3A,RGS1,HLA-DQA2,WNT2,CD163,CXCL9
GO: Cellular Component	GO:0044433	cytoplasmic vesicle part		0.0001435	0.02311	0.004379	0.02479	11	1528	MSR1,FGR,CD14,HBB,HLA-DOA,GRP,MNDA,HLA-DQA2,F13A1,CD163,FGL2
GO: Cellular Component	GO:0009986	cell surface		0.0001632	0.02627	0.004379	0.02479	9	1036	SLAMF8,CCR5,SFRP4,ACVRL1,CD14,FCGR3A,WNT2,CD163,CXCL9
GO: Cellular Component	GO:0009897	external side of plasma membrane		0.0002603	0.04191	0.005988	0.0339	6	454	CCR5,CD14,FCGR3A,WNT2,CD163,CXCL9
GO: Cellular Component	GO:0042613	MHC class II protein complex		0.0004564	0.07348	0.009185	0.052	2	16	HLA-DOA,HLA-DQA2
GO: Cellular Component	GO:0005581	collagen trimer		0.0006923	0.1115	0.01238	0.07012	3	87	COL3A1,MSR1,COL10A1
GO: Cellular Component	GO:0042611	MHC protein complex		0.001221	0.1965	0.01965	0.1113	2	26	HLA-DOA,HLA-DQA2
GO: Cellular Component	GO:0030141	secretory granule		0.001649	0.2655	0.02142	0.1213	7	884	FGR,CD14,HBB,GRP,MNDA,F13A1,FGL2
GO: Cellular Component	GO:0101002	ficolin-1-rich granule		0.001925	0.3099	0.02142	0.1213	3	124	HBB,MNDA,FGL2
GO: Cellular Component	GO:1904813	ficolin-1-rich granule lumen		0.001925	0.3099	0.02142	0.1213	3	124	HBB,MNDA,FGL2
GO: Cellular Component	GO:0098965	extracellular matrix of synaptic cleft		0.001996	0.3213	0.02142	0.1213	1	1	SPARCL1
GO: Cellular Component	GO:0005586	collagen type III trimer		0.001996	0.3213	0.02142	0.1213	1	1	COL3A1
GO: Cellular Component	GO:0030139	endocytic vesicle		0.003732	0.6009	0.03415	0.1933	4	321	MSR1,HBB,HLA-DQA2,CD163
GO: Cellular Component	GO:0034774	secretory granule lumen		0.003774	0.6076	0.03415	0.1933	4	322	FGR,GRP,MNDA,F13A1
GO: Cellular Component	GO:0060205	cytoplasmic vesicle lumen		0.003943	0.6349	0.03415	0.1933	4	326	FGR,GRP,MNDA,F13A1
GO: Cellular Component	GO:0031983	vesicle lumen		0.00403	0.6488	0.03415	0.1933	4	328	FGR,GRP,MNDA,F13A1
GO: Cellular Component	GO:0030666	endocytic vesicle membrane		0.004687	0.7546	0.03752	0.2124	3	170	MSR1,HLA-DQA2,CD163
GO: Cellular Component	GO:0099503	secretory vesicle		0.004894	0.7879	0.03752	0.2124	7	1074	FGR,CD14,HBB,GRP,MNDA,F13A1,FGL2
GO: Cellular Component	GO:0044420	extracellular matrix component		0.00557	0.8967	0.04076	0.2308	2	56	COL3A1,SPARCL1
GO: Cellular Component	GO:0019897	extrinsic component of plasma membrane		0.006286	1	0.044	0.2491	3	189	FGR,RGS1,WNT2

## Sheet: Supplementary Table 2
Table S2 - Expression of epithelial cell markers in stromal cells obtained from luminal and triple negative breast cancer samples.
	LUM (N=31)		TNBC (N=10)
	MEAN	MEDIAN	MEAN	MEDIAN	p-value
KRT5	2.84187	3.20994	2.08415	2.22566	0.39
KRT6A	0.731031	0.149312	0.337415	0.11528	0.68
KRT7	2.40474	2.30958	2.27866	2.33593	0.75
KRT8	0.646648	0.254313	0.749521	0.241695	0.66
KRT14	0.885978	1.06767	0.859053	1.06052	1
KRT17	0.859362	0.450248	0.903176	-0.0284577	0.94
KRT18	-0.560255	-0.55419	-1.30966	-1.2841	0.024
KRT19	1.51883	1.43632	1.81578	1.92032	0.66
EPCAM	0.0357265	0.327771	0.25316	0.380184	0.82

## Sheet: Supplementary Table 3
Table S3 - Sequences differentially expressed between stromal cells obtained from ER positive and ER negative tumors (according to immunohistochemistry). Fc: fold change (ER positive/ ER negative)
Gene Symbol	Gene Name	Fc
PHGR1	proline/histidine/glycine-rich 1	30.3
NAT1	N-acetyltransferase 1 (arylamine N-acetyltransferase)	10.3
POTEE	POTE ankyrin domain family, member E	9.9
AGRE3	anterior gradient 3, protein disulphide isomerase family member	8.4
TFF3	trefoil factor 3 (intestinal)	5.8
SYT1	synaptotagmin I	5.2
ERBB4	erb-b2 receptor tyrosine kinase 4)	4.8
ESR1	estrogen receptor 1	4.8
CACNA1H	calcium channel, voltage-dependent, T type, alpha 1H subunit	4.8
SLC7A2	solute carrier family 7 (cationic amino acid transporter, y+ system), member 2)	4
lincRNA *2	lincRNA:chr5:44826637-44828692 forward strand	3.8
lincRNA *3	lincRNA:chr5:44828220-44828690 forward strand	3.8
DACH1	dachshund homolog 1 (Drosophila)	3.6
SUSD3	sushi domain containing 3	3.5
ANXA9	annexin A9	3.4
BCO25320		3.3
RGS11	regulator of G-protein signalling 11	3.3
GREB1	GREB1 protein	3.3
TFF3	trefoil factor 3 (intestinal)	3.1
NOVA1	neuro-oncological ventral antigen 1	3.1
FAM47E	family with sequence similarity 47, member E	3.1
GATA3	GATA binding protein 3	3.1
DNALI1	dynein, axonemal, light intermediate chain 1	2.9
C5orf4	chromosome 5 open reading frame 4	2.7
CYP2B6	cytochrome P450, family 2, subfamily B, polypeptide 6	2.7
EVL	Enah/Vasp-like	2.6
PLAT	plasminogen activator, tissue	2.5
ABAT	4-aminobutyrate aminotransferase	2.3
RET	ret proto-oncogene	2.2
SERP2	stress-associated endoplasmic reticulum protein family member 2)	2.1
Q8WNA4		2
SNED1	sushi, nidogen and EGF-like domains 1	1.9
B3GAT1	beta-1,3-glucuronyltransferase 1 (glucuronosyltransferase P)	-2
CCNE1	cyclin E1	-2.2
PHGDH	phosphoglycerate dehydrogenase	-2.6
NCCRP1	non-specific cytotoxic cell receptor protein 1 homolog (zebrafish)	-2.8
MORN3	MORN repeat containing 3)	-3.4
AWAT2	acyl-CoA wax alcohol acyltransferase 2	-4.2
MICAL3	microtubule associated monooxygenase, calponin and LIM domain containing 3	-4.6
GPRIN2	G protein regulated inducer of neurite outgrowth 2	-4.8
CHODL	chondrolectin	-4.9
FUT3	fucosyltransferase 3 (galactoside 3(4)-L-fucosyltransferase, Lewis blood group included)	-5.1
HSD17B2	hydroxysteroid (17-beta) dehydrogenase 2	-5.5
SLPI	secretory leukocyte protease inhibitor (antileukoproteinase)	-6
NANOS1	nanos homolog 1 (Drosophila)	-6.3
TMSL8	thymosin-like 8	-6.7
SLC5A1	solute carrier family 5 (sodium/glucose cotransporter), member 1	-8.8
lincRNA *1	lincRNA:chr8:128301935-128324351 reverse strand	-9.2
STAC2	SH3 and cysteine rich domain 2	-10.5
GABBR2	gamma-aminobutyric acid (GABA) B receptor, 2	-14.4
SLC15A1	solute carrier family 15 (oligopeptide transporter), member 1	-17.4

## Sheet: Supplementary Table 4
Table S4 - Correlation between mRNA expression of hormone receptors in stromal cells of BC samples.
		Pearson correlation
GENE1	GENE2	R coeficient	p-value
AR	ESR1	0.22	0.16
AR	PGR	0.11	0.49
AR	ESR2	-0.017	0.91
ESR1	ESR2	0.00025	0.1
ESR1	PGR	0.39	0.0092
PGR	ESR2	0.05	0.73

## Sheet: Supplementary Table 5
Table S5 - Sequences differentially expressed between stromal samples from patients aged > 40 years or ≤40. Fc: fold change (> 40 years/ ≤40 years).

## Sheet: Supplementary Table 6
Table S6 - Sequences differentially expressed between stromal cells obtained from tumors presenting or not presenting downstaging after chemotherapy (DS; NDS: non-downstaging). Gene expression of microdissected stromal cells was evaluated in Agilent SurePrint G3 8x60K slides, applying SAM test (FDR 17). Fc: fold change (DS/NDS).
Gene Symbol	Gene_Name	Fc
GLYATL2	glycine-N-acyltransferase-like 2	11.41
PTCHD1	patched domain containing 1	4.93
FV142970		3.18
SH2D1A	SH2 domain containing 1A	3.17
TOX	thymus high mobility group box protein TOX	3.13
LY75	lymphocyte antigen 75	2.97
THC2780703		2.95
TMEM74	hypothetical protein FLJ30668	2.92
RASGRF1	Ras protein-specific guanine nucleotide-releasing factor 1	2.61
SH3GL3	SH3-domain GRB2-like 3	2.28
H2AFJ	H2A histone family, member J	-3.68

## Sheet: Supplementary Table 7
Table S7 - GO gene sets associated with tumor downstaging. Gene expression of all 44 stromal cell samples were analyzed through GSEA (gene set enrichment analysis). Gene set name, collection, FDR q value and genes in rank ordering of distinct pathway members, associated with the phenotype downstaging, are shown.
NAME	Collection	FDR q-val	Genes (CORE ENRICHMENT - Yes)
CHR8Q12	C1: positional gene sets	0.001487273	TOX RPS20 VDAC3 SGK3 NSMAF SDCBP GGH RRS1 PLAG1 MCM4 LOC286184 TMEM68 ARMC1 CHD7 LOC286177 IMPAD1
CHR2P21	C1: positional gene sets	0.004663198	LHCGR ATP6V1E2 PRKCE RHOQ LPIN1 COX7A2L FBXO11 THADA MSH2 SOCS5 SRBD1 EHD3 PIGF PRKD3 MRPL33 MCFD2 CDC42EP3 ABCG5 EML4 LOC728819 LOC388946 CRIM1 EPAS1 LRPPRC UNQ6975 KCNG3
CHR10P11	C1: positional gene sets	0.005925376	MAP3K8 LYZL2 CUL2 ZNF248 ABI1 LOC338620 KIF5B LOC399744 ZNF438 SVIL LOC387647 ITGB1 ZNF33A FZD8 EPC1 MYO3A DNAJC1 LOC646034 CCDC7 LOC645984
CHR2Q24	C1: positional gene sets	0.006343536	LY75 ARL5A TANK CHRNA1 SLC25A12 GALNT13 IFIH1 GALNT3 RBMS1 ZAK COBLL1 CD302 TTC21B DPP4 MARCH7 SCN9A SCN1A
CHR2P24	C1: positional gene sets	0.007883797	MRPL44 FAM49A NMI RAB10 CENPA KCNS3 GORASP2 NAGK ASNSD1 SMC6 TTC32 KIDINS220 LOC645949 ASXL2 WDR35 RDH14
WIELAND_HEPATITIS_B_INDUCED (WIELAND_UP_BY_HBV_INFECTION)	C2: curated gene sets; CGP: chemical and genetic perturbations	0	SOD2 CD53 TRIM22 CD38 CD74 GBP1 LPXN TAPBP STAT1 LAP3 CD48 RAB31 COTL1 ISG20 HLA-F CXCL11 RAB20 CD83 CTSC HLA-C SLC7A7 TPP1 HLA-DMA HLA-B C3AR1 CCL5 GM2A B2M CD68 HLA-DPB1 CXCR4 RNASET2 HLA-E RAB27A CECR1 DENND2D WARS SP110 PSME1 MCM6 GZMA LAPTM5 CXCL10 RFX5 HLA-DRB1 GIMAP5 GZMK CD3D HLA-DRA HLA-DMB PARP12 PSMB9 IGSF6 GBP2 HLA-DQB1 IL10RA PBK UBE2L6
CARIES_PULP_UP (MCLACHLAN_DENTAL_CARIES_UP)	C2: curated gene sets; CGP: chemical and genetic perturbations	0	CD44 SAMSN1 BCL2A1 SOD2 CD53 HLA-DQA1 PTGER4 POU2AF1 CD74 TNFRSF21 IRF4 HCLS1 ALOX5AP AIM1 GZMB PLEK CXCL13 CPVL MTHFD2 SLC7A11 FAM46C CD48 EVI2B UBD VCAM1 CYBB RAB31 MAN2B1 GLRX FYB BLNK IL1RN ICAM1 ABCA1 NFIL3 EIF1AY SLA TRIB1 NCF2 PI3 MS4A6A PLA2G7 LCP1 LYN IRF8 CTSC MNDA SSR4 SOCS3 PIM2 EVI2A C3AR1 CXCL1 TNFAIP3 CCL5 IL6 CCL3 FAM49B LCP2 CXCR4 HCK IL1B CCL2 CECR1 RGS2 ACSL1 S100A9 WARS TNFAIP…
TAVOR_CEBP_UP (TAVOR_CEBPA_TARGETS_UP)	C2: curated gene sets; CGP: chemical and genetic perturbations	0	GCH1 BCL2A1 SOD2 GBP1 TANK RAB31 SERTAD2 IL1RN NFIL3 BTG2 BTG1 ID2 TRIB1 LITAF C3AR1 GLIPR1 GGH ARHGEF5 CXCR4 SERPINI1 SPINT2 RGS2 ACSL1 S100A9 SECTM1 CD7 PTPRC ANXA1
TARTE_PLASMA_BLASTIC (TARTE_PLASMA_CELL_VS_PLASMABLAST_DN)	C2: curated gene sets; CGP: chemical and genetic perturbations	0	CASP1 SOD2 GART SNRPD3 CCNA2 MRPL3 XRCC6 NDUFA9 RFC4 PAK2 AIM1 GZMB IL2RB FAS OAT TMPO NEK2 CCNE1 PPIF MTHFD2 EIF2S1 TOP2B CENPA FH MAPK1 SNRPG PSMD14 LIMS1 SNRPC PSMA2 ASNS RFC3 NFIL3 SLA ATP5F1 GARS LDLR NARS YARS UCHL3 TFRC PFKP DBI PSMA3 POLD2 CD58 SLC7A5 GALNT3 PRIM1 YWHAH SDHB MAD2L1 ZNF410 ATP5J TOPBP1 KIFC1 YBX1 PLK4 GLDC CCT6A GLIPR1 UQCRH ACVR1 UBE2L3 HSPE1 EXOSC2 PSMC3IP GGH ADD1 HPGD …
KIM_TH_CELLS_UP (KIM_GERMINAL_CENTER_T_HELPER_UP)	C2: curated gene sets; CGP: chemical and genetic perturbations	0.00111044	SH2D1A TOX CREBL2 POU2AF1 KLHL6 CPSF2 CXCL13 STAT1 NCKAP1 WDR11 TBC1D4 FEM1B PPP3CB ACTR3 BCL6 SLC35F5 IQGAP1 RUFY1 PAWR EGR2 LZTFL1 MAN1A1 HPRT1 STAMBP STAU2 MDM4 ETS1 CHI3L2 DNAJB6
CANCER_UNDIFFERENTIATED_META_UP (RHODES_UNDIFFERENTIATED_CANCER)	C2: curated gene sets; CGP: chemical and genetic perturbations	0.001608059	SSBP1 CCNA2 RFC4 MTHFD2 CENPA PSMD14 RAD21 GARS EIF2S2 SLC7A5 MAD2L1 YBX1 CCT6A GPSM2 GGH TAP1 HMGB2 MCM6 PCNA CDC20 CKS1B EZH2 CDC6 POLR2K FOXM1 KIF14 TRIP13 KIF2C MCM2 KPNA2 H2AFZ TMSB10 PSMD2 MELK PSMB7 GAS6 TOP2A KIF23 MCM3 DPM1
FLECHNER_KIDNEY_TRANSPLANT_WELL_UP (FLECHNER_BIOPSY_KIDNEY_TRANSPLANT_OK_VS_DONOR_UP)	C2: curated gene sets; CGP: chemical and genetic perturbations	0.001748216	LY75 TXNL4A CD44 KHK SSBP1 GCH1 CREBL2 GDI2 TXNDC9 PAPSS1 PRPF40A SNRPD3 STAT3 MYO1B PRKRA CD74 GBP1 BMP2K CAPZA1 FAM3C AZIN1 TANK NMI TAPBP SHFM1 OAT MTDH VPS13A TOP2B TRRAP STAT1 EVI2B TNFRSF11B VCAM1 AP3D1 PSMD14 AHR HERPUD1 HLA-DRB3 GLRX HMGN4 HADH AUTS2 RALBP1 PTGES3 RFK CDC42BPA DEK HLA-F FNBP1L TMEM123 PHF3 ACSL3 HLA-G SYPL1 NARS HAT1 SLC34A1 ZMYM2 UBA2 RPS6KA3 FNDC3A ACTR2 TBL1X PSMA3 SLC…
SANA_IFNG_ENDOTHELIAL_UP (SANA_RESPONSE_TO_IFNG_UP)	C2: curated gene sets; CGP: chemical and genetic perturbations	0.002327845	CASP1 SAMD9L TRIM22 HLA-DQA1 ST8SIA4 CD74 GBP1 STAT1 LAP3 UBD MLKL PARP9 CXCL11 IFIH1 HLA-DRB4 HLA-C GBP3 HLA-B BATF2 LGALS9 HLA-E APOL1 IL23A PLA1A WARS CFH VAMP5 MMP25 CXCL10 C1S
BASSO_GERMINAL_CENTER_CD40_UP (BASSO_CD40_SIGNALING_UP)	C2: curated gene sets; CGP: chemical and genetic perturbations	0.003350871	MAP3K8 CD44 BCL2A1 CD74 NCKAP1L MEF2C IRF4 STK10 PLEK SLAMF1 STAT1 LHFPL2 HLA-DRB3 ICAM1 ICOSLG NFKBIA HLA-F NCF2 LYN CD83 HLA-DRB4 CD58 HLA-DMA CD40 LITAF SNN TNFAIP3 CCL3 TAP1 IL1B STAT5A RAB27A TNF NFKBIE CHD1 LAPTM5 TRAF1 TNFAIP8 ELL2 TMC6 CAPG SH2B3 MYB CR2 IRF5
BROCKE_IL6 (BROCKE_APOPTOSIS_REVERSED_BY_IL6)	C2: curated gene sets; CGP: chemical and genetic perturbations	0.003378044	MAP3K8 STK17B CD44 IRF1 ARFGAP3 TXNDC9 LRMP POU2AF1 STAT3 IRF4 FAM3C NMI STAT1 EVI2B ICAM1 SLA RCN2 ST3GAL6 LDLR DNAJB9 CD8B SOCS3 LITAF PIM2 EVI2A TMF1 PTPN11 CXCR4 HCK RALA DUSP3 SH2D2A CCL2 SRPK2 LTBP1 BCL6 NCBP2 CEBPB DYRK3 PTP4A1 ZBTB11 SOCS1 PLSCR1 ELL2 PLEKHB2 MCL1 MT1X RNF13 PRDM1 KIAA0125 RB1 EIF5 ATP2B4 ZNF101 EEF1E1 IFNGR1 ACPP DUSP5 PHTF2 EPB41L2 PTP4A3 GRB2 MEF2B GAS6 ANAPC10
VERNELL_PRB_CLSTR1 (VERNELL_RETINOBLASTOMA_PATHWAY_UP)	C2: curated gene sets; CGP: chemical and genetic perturbations	0.003757274	RFC4 TMPO MANEAL CCNE1 RFC3 DEK CDCA4 ZNF367 FANCL DCK RAD51AP1 KCNK1 FBXO5 JPH1 MCM4 HMGB2 RAB27A VRK1 BLM SUZ12 PCNA SLBP EED CDCA7L CNOT6L ASF1B EZH2 BARD1 CENPK CDCA5 CDKN1A RRM1 NPAT E2F2 MELK PBX3 BTG3
KLEIN_PEL_DN (KLEIN_PRIMARY_EFFUSION_LYMPHOMA_DN)	C2: curated gene sets; CGP: chemical and genetic perturbations	0.004550689	LRMP SPIB CD24 BCAR3 BLNK RASSF2 BTG2 DEK VNN2 STX7 SYPL1 IRF8 DBI PTPN6 HLA-DMA CD40 CCDC6 CD52 CD79B BIRC3 PAWR FADS3 NCF4 CAPG KIAA0922 HLA-DMB SWAP70 HLA-DQB1 CD19 ETS1 ALDH5A1
DORSAM_HOXA9_UP (DORSAM_HOXA9_TARGETS_UP) (FDR 0.1)	C2: curated gene sets; CGP: chemical and genetic perturbations	0.006002037	GNG10 RAB31 ETS2 RAP1B YES1 ADD3 ALDH1A1 CTH GTPBP1 ARL3 ARHGAP11A OSBPL9 PHOX2A HMGN2 MYB ARPC5 INPPL1
UVB_NHEK1_DN (DAZARD_RESPONSE_TO_UV_NHEK_DN)	C2: curated gene sets; CGP: chemical and genetic perturbations	0.006287141	ZBED4 MTMR6 USP6NL NFKB1 BACH1 NCK1 USP1 CUL1 CCNE1 VPS13A ZBTB24 CENPA NAGK GAPVD1 ZZZ3 PPRC1 CCDC93 DYRK2 AHR BCAR3 SERTAD2 SLC25A44 AUTS2 MAP3K5 LARP7 NFE2L2 FNBP1L PHF3 KIAA0947 TMCC1 EFNB2 FNDC3A FRYL USP24 ADNP ZNF146 RCHY1 NPAS2 NIPBL PLK4 BIRC2 RIF1 RSBN1 MECP2 POLE2 OTUD4 KLF7 RRS1 SLC7A1 FEM1B MORC3 CDKN1B MTUS1 ADORA2B SLC9A6 DOPEY1 NUP153 SMAD7 CDYL ZNF451 DOCK4 CTCF WDHD1 E2F5 CHD1 Z…
ZHAN_MULTIPLE_MYELOMA_SUBCLASSES_DIFF (ZHAN_MULTIPLE_MYELOMA_SUBGROUPS)	C2: curated gene sets; CGP: chemical and genetic perturbations	0.006298644	XRCC6 EIF2S1 PSMD14 SNRPC TMEM131 UGP2 UBE2V2 MSH2 FNTA POLD2 PRIM1 ACO2 EIF2B1 CCT4 CKS1B EZH2 CDC6 FKBP1A MTIF2
AGUIRRE_PANCREAS_CHR6 (AGUIRRE_PANCREATIC_CANCER_COPY_NUMBER_UP) (FDR 0.1)	C2: curated gene sets; CGP: chemical and genetic perturbations	0.007853559	HBS1L CDC40 ZBTB24 TNXB HECA MAP3K5 CCDC28A GRM1 AHI1 CD164 AMD1 ASF1A REV3L WASF1 TSPYL1 PDSS2 QRSL1
MANALO_HYPOXIA_DN	C2: curated gene sets; CGP: chemical and genetic perturbations	0.007869883	GTPBP4 SNRPD3 BOP1 UCHL5 USP1 CCNE1 MCM5 RFC3 MPHOSPH9 POLD2 NOLC1 MAD2L1 POLE2 RRS1 MCM4 UMPS RFC2 BRCA1 MCM6 CCNE2 ATIC HNRPDL SNRPD1 MLLT10 RPP30 BARD1 CDC6 RB1 TRIP13 PA2G4 RRM1 MCM2 ILF3 DDX23 RFC5 RPL39
YU_CMYC_UP (YU_MYC_TARGETS_UP)	C2: curated gene sets; CGP: chemical and genetic perturbations	0.008497159	BRCA2 UCHL5 ASPM CLIC4 NUP54 KIF20A IDI1 ANLN ECT2 GMNN PCNA DTL NUDCD2 CKS1B HMGN2 RRM1 BUB1
CYTOKINE_PRODUCTION (BIOCARTA_CYTOKINE_PATHWAY)	C2: curated gene sets; CP:BIOCARTA: BioCarta gene sets	0.006795582	FOXP3 TLR7 TGFB2 IRF4 SRGN CD24 ABCA1 CRTAM TRAF2 NOD2 MAP3K7 TLR1 TRAF6 GHRL IL6 IL18 BCL10 IL9 EREG IFNG TLR8 HIF1A EBI3 ATP6AP2 GHSR LTB TLR6 CD40LG NLRP2 NLRP3 APOA1 CARD8 INHBA CD28
TCA (KEGG_CITRATE_CYCLE_TCA_CYCLE)	C2: curated gene sets; CP:KEGG: KEGG gene sets	0.002307883	FH SDHC SUCLG1 SDHB IDH3A SUCLA2 SDHA ACO2 SDHD OGDH IDH3G IDH2
HSA04612_ANTIGEN_PROCESSING_AND_PRESENTATION (KEGG_ANTIGEN_PROCESSING_AND_PRESENTATION)	C2: curated gene sets; CP:KEGG: KEGG gene sets	0.002535726	KLRC1 CTSS HLA-DQA1 CD74 CD8A TAPBP KLRD1 KLRC4 HLA-DRB3 HLA-F HLA-DOB HLA-G LGMN HLA-DRB4 HLA-C CD8B HLA-DMA HLA-B HLA-DRB5 CANX B2M TAP1 HLA-DPB1 HLA-E RFXAP CREB1 KIR2DS2 PSME1 KIR2DL4
HSA04660_T_CELL_RECEPTOR_SIGNALING_PATHWAY (KEGG_T_CELL_RECEPTOR_SIGNALING_PATHWAY)	C2: curated gene sets; CP:KEGG: KEGG gene sets	0.002725874	MAP3K8 CD247 NFKB1 PDK1 LCK CD8A NCK1 PAK2 PIK3CB RASGRP1 CD3E ICOS NFKBIA SOS2 PTPN6 CD8B CD3G CHUK ZAP70 IL2 TEC NRAS PRKCQ NFATC3 BCL10 LCP2 IFNG PPP3CB TNF NFKBIE PIK3CA PTPRC RHOA PIK3CG FYN CD40LG AKT3 CD28 CD3D VAV2 CBL
PROPANOATE_METABOLISM (KEGG_PROPANOATE_METABOLISM)	C2: curated gene sets; CP:KEGG: KEGG gene sets	0.003421353	ACADM ALDH1B1 ALDH1A3 SUCLG1 ACAT1 SUCLG2 SUCLA2 HADHA ALDH1A1 ALDH2 ALDH9A1 ACACA ECHS1 MCEE
HSA04940_TYPE_I_DIABETES_MELLITUS (KEGG_TYPE_I_DIABETES_MELLITUS)	C2: curated gene sets; CP:KEGG: KEGG gene sets	0.005882348	HLA-DQA1 GZMB FAS HLA-DRB3 HLA-F HLA-DOB HLA-G HLA-DRB4 HLA-C HLA-DMA IL2 HLA-B HLA-DRB5 HLA-DPB1 IL1B IFNG HLA-E TNF FASLG GAD2 HLA-DRB1 CD28 HLA-DRA HLA-DMB PTPRN2 HLA-DQB2 PTPRN HLA-DQB1
LYSINE_DEGRADATION (KEGG_LYSINE_DEGRADATION)	C2: curated gene sets; CP:KEGG: KEGG gene sets	0.006042464	ALDH1B1 ALDH1A3 SHMT1 ACAT1 AASDHPPT HADHA ALDH1A1 ALDH2 ALDH9A1 BBOX1 ECHS1
BUTANOATE_METABOLISM (KEGG_BUTANOATE_METABOLISM)	C2: curated gene sets; CP:KEGG: KEGG gene sets	0.007987434	ALDH1B1 ALDH1A3 PDHA2 HMGCL ACAT1 SDHB HADHA ALDH1A1 ALDH2 ALDH9A1 ECHS1 OXCT1 AACS GAD2
ATAACCT,MIR-154	C3: motif gene sets; MIR: microRNA targets	0.003008093	CUL2 OSBPL8 HDHD2 ADNP SOCS5 UBE2A EVI5 GRM7 PHF20 MTUS1 COPS2 CATSPER2 E2F5 VPS4B PPP1CC BRCA1 TCF12 PCNA WAC CNOT4 PPM1E OGT RNF11 C6orf120 MAP4 MARCH7 GNB1
ATTACAT,MIR-380-3P	C3: motif gene sets; MIR: microRNA targets	0.006339974	PTER SP4 EP300 MEF2C C17orf39 STYX ATP11C STAG2 WDR26 TRPS1 FNDC3A CHMP2B FAM5C CSTF3 UBE2A RC3H1 EPC2 EIF4E PGM2L1 B4GALT5 LARP4 CPEB4 SLC6A15 MLLT3 ITGAV ZNF207 MBNL1 TPPP CNOT4 APAF1 LUC7L2 PPP1R8 KLHL2 PDE6D NRXN1
CATGTAA,MIR-496	C3: motif gene sets; MIR: microRNA targets	0.007721812	TOX MTMR6 ELAVL1 KBTBD8 BACH1 MEF2C PAPOLG DR1 MTDH KCNS3 UBE2W RAP2C LRIG1 CDKN2C RAD21 CHML ZNF536 UBE2V2 MAP2 LRRN3 VCPIP1 ANGPT1 CANX RSBN1 KHDRBS1 TMEM33 HSPE1 UBE2A GOLPH3 PTPN11 LEMD3 OAZ2 ASXL2 PTHLH B4GALT5 QKI PDE3A CPEB4 PAIP1 FBXO8 BRCA1 SLBP VAMP3 ZNF420 ARID4B TTN PRDM10 UBE2G1 HMGCS1 PRDM1 YAF2 CHD7 DPP10 TMEM47 TAF4 SLC25A36 PLEKHA5 LAMP2 NIPA1 DAZAP2
GNF2_RRM1	C4: computational gene sets; CGN: cancer gene neighborhoods	0	CCNA2 MRPL35 ANP32E RFC4 SHCBP1 ASPM TMPO EIF2S1 FH SNRPG PSMD14 MCM5 RFC3 PTGES3 HAT1 MSH2 RAD51AP1 PRIM1 AURKB PLK4 CCT6A GMNN MCM4 HMGB2 BUB1B NUP37 VRK1 CDCA8 CHCHD3 CENPM MCM6 PCNA SLBP SMC4 CDC20 DTL SNRPD1 TTK RAN CENPE FOXM1 KIF14 KIF11 USP14 SERBP1 PA2G4 RRM1 MCM2 CENPF
GNF2_SMC4L1	C4: computational gene sets; CGN: cancer gene neighborhoods	0	CCNA2 MRPL35 ANP32E RFC4 SHCBP1 DKC1 USP1 ASPM TMPO EIF2S1 EXOSC8 SNRPG MCM5 RFC3 DEK HAT1 MSH2 RAD51AP1 PRIM1 FBXO5 PLK4 POLE2 GMNN CBX3 MCM4 HMGB2 BUB1B VRK1 CDCA8 NUP153 PCNA SLBP SMC4 CDC20 DTL SNRPD1 TTK COPS3 FOXM1 KIF11 SERBP1 RRM1 MCM2 CENPF
GNF2_RAN	C4: computational gene sets; CGN: cancer gene neighborhoods	0	SSBP1 SNRPD3 MRPL3 MRPL35 RFC4 EPRS SHFM1 MTHFD2 EIF2S1 ODC1 ADSL SNRPG PSMD14 SNRPC PSMA2 RFC3 MSH6 PTGES3 EIF2S2 KIF20A YARS PSMA3 LSM4 IARS CCT6A CCT8 GMPS SNRPE PRMT5 SLBP CCT4 ABCE1 SNRPA CDC20 ATIC SNRPD1 CKS1B BUB3 PSMA4 CCT5 RAN GNL3 SERBP1 CSE1L PA2G4 RRM1 MRPS33 PSMA5 MRPL15 H2AFZ MRPL42 MELK CCT2
GNF2_HAT1	C4: computational gene sets; CGN: cancer gene neighborhoods	0	MRPL35 ANP32E USP1 EIF2S1 EXOSC8 SNRPG MCM5 RAD21 SMC3 PTGES3 DEK HAT1 METTL5 CBX3 HMGB2 VRK1 CHCHD3 NUP153 SNRPE SUZ12 NUP50 SLBP SMC4 SNRPD1 COPS3 PSMD6 VBP1 USP14 SERBP1 PA2G4 RRM1 MCM2 CENPF
GNF2_PA2G4	C4: computational gene sets; CGN: cancer gene neighborhoods	0	SSBP1 MRPL3 MRPL35 DKC1 MTHFD2 EIF2S1 FH SNRPG PSMD14 MCM5 PTGES3 HAT1 PSMA3 LSM4 METTL5 IARS CCT6A GMNN MRPL39 MCM4 BUB1B NUP37 GMPS CHCHD3 SNRPE CENPM PCNA SLBP CCT4 ABCE1 SNRPA SNRPD1 CKS1B BUB3 PSMA4 CCT5 RAN LSM5 NCL MLH1 SERBP1 CSE1L PA2G4 RRM1 MRPL15 H2AFZ NDUFS1 MELK CCT2 PSMD11 MCM3 TARS PAICS
GNF2_SNRK	C4: computational gene sets; CGN: cancer gene neighborhoods	0	ARHGEF3 BIN2 ITGAL STK10 RASGRP1 STK38 HECA BTN3A2 CCL5 PARP8 LCP2 BTN3A1 KLRB1 PTPRC MBNL1 GPR65 JAK1 SNRK
GNF2_ZAP70	C4: computational gene sets; CGN: cancer gene neighborhoods	0	SH2D1A CD247 PTPN4 ITGAL PRKCH RASGRP1 TXK CD96 BTN3A2 ZAP70 KLRB1 MYBL1 CD7 GZMA
GNF2_CKS1B	C4: computational gene sets; CGN: cancer gene neighborhoods	0.001457528	CCNA2 MRPL35 RFC4 ASPM RFC3 KIF20A AURKB IARS CDCA8 GMPS MCM6 CCT4 CDC20 ATIC CKS1B ASF1B RAN CENPE KIF11 TRIP13 KIF2C PA2G4 BUB1
GCM_HBP1	C4: computational gene sets; CGN: cancer gene neighborhoods	0.00149331	ZNF644 PRKRA MTDH DHX36 HIAT1 ZBTB33 USPL1 PCNP PRPF8 TBC1D23 TARDBP COPS2 GTPBP1 SENP7 KIAA0907 ARID4B LUC7L2 MAP3K2 MARCH7 FNBP4 COMMD9 FOXJ3 USP47 KLHDC2 IRF2BP2 HBP1 ZC3H14 SAP130 RPL7L1 ARID1A MKRN1 TMEM55B ZFAND5 TCERG1 TARS
MORF_PCNA	C4: computational gene sets; CGN: cancer gene neighborhoods	0.001525083	SSBP1 XRCC6 USP1 POLR2I SRP9 SNRPG RAD21 MSH6 DEK HAT1 POLE3 UBA2 FBL MSH2 ATP5J AURKB KHDRBS1 UBE2L3 HSPE1 PARK7 CBX3 HMGN1 YWHAQ SNRPE CTCF PCNA CYCS BUB3 KARS RAN SLC25A3 NCL PPM1G HPRT1 EEF1E1 MCM2
GNF2_PTPRC	C4: computational gene sets; CGN: cancer gene neighborhoods	0.001532186	BIN2 CD53 TRAF3IP3 TRIM22 ITGAL HCLS1 STK10 CD48 STK38 FYB HECA FLI1 HLA-F HLA-G PTPN6 HLA-C HLA-B RAP1B ICAM3 SNX6 PARP8 LCP2 HLA-E WAS ZNF394 PTPRC MBNL1 GPR65 JAK1 RIN3 SNRK
GNF2_KPNB1	C4: computational gene sets; CGN: cancer gene neighborhoods	0.001639589	SSBP1 PRPF40A PSIP1 SNRPD3 USP1 EXOSC8 RNF138 SMC3 CNOT7 FBL NOC3L TSN TOPBP1 CPSF6 DARS KHDRBS1 TARDBP NUP153 COPS2 SNRPE SUZ12 EED BUB3 SRP54 MAGOH NCL TPR UQCRC2 SMARCA5
GNF2_RAB7L1	C4: computational gene sets; CGN: cancer gene neighborhoods	0.002434496	BIN2 APOBEC3G CD247 PTPN4 PRKCH STK10 IL2RB KLRD1 RUNX3 GZMH GZMA GPR65 RAB7L1 JAK1 GNPTAB
GNF2_ESPL1	C4: computational gene sets; CGN: cancer gene neighborhoods	0.002629913	CCNA2 ASPM CENPA KIF20A MAD2L1 AURKB SPAG5 MCM4 BUB1B CDCA8 CENPM MCM6 PCNA CDC20 CKS1B ASF1B CENPE FOXM1 KIF11 KIF2C BUB1 MELK TOP2A PLK1 PAICS
GNF2_XRCC5	C4: computational gene sets; CGN: cancer gene neighborhoods	0.002636757	SSBP1 PRPF40A SNRPD3 PSMC2 MRPL3 SHFM1 EIF2S1 SNRPG PSMD14 PTGES3 ATP5F1 IFRD1 PSMA3 CPSF6 MCTS1 TARDBP COPS2 SNRPE MAPRE1 ZNF207 ABCE1 POMP BUB3 PSMA4 SRP54 RAN MAGOH NCL PA2G4 UQCRC2 PSMA5
GNF2_CARD15	C4: computational gene sets; CGN: cancer gene neighborhoods	0.002651937	CASP1 CTSS CLEC4A MFSD1 CPVL CYBB PSAP COTL1 APOBEC3A NCF2 MS4A6A MNDA SLC7A7 TLR2 LILRA3 HCK CECR1 RGS2 TLR8 S100A9 CD302 LILRA2 MCL1 FPR1
GNF2_SMC2L1	C4: computational gene sets; CGN: cancer gene neighborhoods	0.002659804	CCNA2 RFC4 ASPM RFC3 PRIM1 CDCA8 MCM6 PCNA SMC4 CDC20 CKS1B TTK CENPE FOXM1 KIF11 RRM1 BUB1 CENPF
GNF2_MLH1	C4: computational gene sets; CGN: cancer gene neighborhoods	0.002702705	KNTC1 SNRPD3 RFC4 DKC1 USP1 EIF2S1 SMC3 MSH6 PTGES3 MSH2 CBX3 NUP153 SNRPE SLBP SNRPD1 KARS CCT5 NCL MLH1 SERBP1 PA2G4 H2AFZ MRPL42 CCT2 TCERG1 MCM3
GNF2_MCM4	C4: computational gene sets; CGN: cancer gene neighborhoods	0.002730368	CCNA2 RFC4 ASPM MCM5 RFC3 RAD51AP1 MAD2L1 AURKB GMNN MCM4 BUB1B CDCA8 CENPM MCM6 PCNA SMC4 CDC20 LMNB1 TTK ASF1B FOXM1 KIF14 KIF11 PA2G4 RRM1 MCM2 BUB1 MELK TOP2A FEN1 MCM3 PAICS
GNF2_ANP32B	C4: computational gene sets; CGN: cancer gene neighborhoods	0.002747011	ANP32E USP1 EXOSC8 MCM5 PTGES3 HTRA2 DEK HAT1 CBX3 HMGB2 VRK1 NUP153 GTPBP1 SUZ12 SMC4 COPS3 HMGN2 VBP1 SERBP1
GNF2_CD97	C4: computational gene sets; CGN: cancer gene neighborhoods	0.002768211	BIN2 PTGER4 ITGAL STK10 STK38 ID2 HLA-F HLA-G LITAF DOK2 RAP1B HLA-E PTPRC IQGAP1 GPR65 AOAH JAK1 RIN3
GNF2_HMMR	C4: computational gene sets; CGN: cancer gene neighborhoods	0.002779933	CCNA2 SHCBP1 ASPM RFC3 KIF20A AURKB PLK4 GMNN MCM4 BUB1B CDCA8 PCNA SMC4 CDC20 TTK CENPE FOXM1 KIF11 RRM1 MCM2 BUB1 CENPF MELK TOP2A PLK1 FEN1 E2F8
MORF_PTPN11	C4: computational gene sets; CGN: cancer gene neighborhoods	0.003196702	NUP205 SSBP1 SNRPD3 RBM14 DR1 MTDH SMC3 PTGES3 XPOT NARS HAT1 IFRD1 UCHL3 LSM4 SDHB UPF3A ATP5J R3HDM1 PARK7 PTPN11 KIDINS220 UBE2N CCT8 GMPS TARDBP RFC2 MAPRE1 MCM6 SLBP VDAC1 CYCS BUB3 VPS26A CCT5 MAGOH SLC1A5 IRAK1 PPM1G PDIA6 DDX1 ATP5G3 KIF11 VBP1 CBFB HCCS G3BP2 MRFAP1L1 LAGE3 NSDHL ILF3 H2AFZ HDDC2 DDX19B NDUFB3
MORF_MBD4	C4: computational gene sets; CGN: cancer gene neighborhoods	0.003368663	CD47 PSMC2 SHFM1 MTDH SRP9 RAD21 COX7A2L RALBP1 SYPL1 UGP2 PSMA3 RAD23B UBE4A PPP6C CANX PDCD6 GMFB RAB5A MBD4 PSMC6 CTCF FAM20B DYNC1I2 SMG7 ATP6AP2 PSMB4 CNBP SPTLC1 UTP18 EBAG9 KARS PSMA4 YWHAB ATP5J2 ATP5C1 LAMP2 COX4I1 ADAR TMED2 UQCRB NDUFS1 MDH1
GNF2_TTK	C4: computational gene sets; CGN: cancer gene neighborhoods	0.003388384	CCNA2 RFC4 ASPM PLK4 GMNN MCM4 BUB1B PCNA SMC4 CDC20 TTK FOXM1 KIF11 KIF2C RRM1 MCM2 CENPF MLF1IP MELK CCT2 TOP2A FEN1 TYMS RACGAP1 PRC1 TPX2 ZWINT
MORF_MSH2	C4: computational gene sets; CGN: cancer gene neighborhoods	0.003676012	SSBP1 RFC4 USP1 POLR2I TRRAP ZZZ3 RAD21 MSH6 DEK KIAA0947 HAT1 MSH2 ACTL6A ATP5J IARS KHDRBS1 SPCS2 SUCLA2 PCNA GTF2H1 BUB3 CCT5 POP5
GCM_RAB10	C4: computational gene sets; CGN: cancer gene neighborhoods	0.003801477	SEL1L DCUN1D4 ZNF644 ZRANB2 FAM98A RAB10 GAPVD1 ZZZ3 SLC25A44 XPOT PITPNB VEZT NCKAP1 UBA2 UPF3A MTMR1 POGK DCTN4 HIPK1 GORASP1 KLF7 EVI5 IKBKAP KIDINS220 RALA CDK2AP1 IPO9 ZNF770 ERBB2IP RNF14 SOCS4 PRKAB2 UBQLN2 UBP1 DYNC1I2 RNF111 ARID4B KPNA3 CSNK1D IWS1 CTTNBP2NL HSD17B12 SPTLC1 PTAR1 LUC7L2 BRP44L GPR107 FNBP4 FBXL5 RNF13 FOXJ3 NUP133 YTHDF1 GNPAT ACAD9 RAB22A FOXJ2 IMPAD1 SERBP1 YWHAG ZNF3…
GNF2_BUB1B	C4: computational gene sets; CGN: cancer gene neighborhoods	0.003810755	NUP205 CCNA2 ASPM KIF20A AURKB SPAG5 GMNN MRPL39 MCM4 BUB1B CDCA8 CEP55 CENPM PCNA SMC4 CDC20 LMNB1 TTK ASF1B KIF14 KIF11 CSE1L PA2G4 RRM1 MCM2 BUB1 MELK TOP2A PLK1 MCM3 PAICS
GNF2_RFC3	C4: computational gene sets; CGN: cancer gene neighborhoods	0.004073085	CCNA2 MRPL35 RFC4 ASPM ADSL RFC3 MSH6 RAD51AP1 MCM4 ITGB3BP MCM6 SMC4 SNRPD1 CKS1B RAN CENPE FOXM1 KIF11 RRM1 H2AFZ TOP2A MCM3 PAICS
GNF2_CD53	C4: computational gene sets; CGN: cancer gene neighborhoods	0.004579222	CD53 TRIM22 HCLS1 PAK2 TAPBP CD48 HLA-F HLA-G LCP1 ACTR2 PTPN6 HLA-C HLA-B MYD88 INPP5D B2M TAP1 HLA-E ACTR3 MFNG WAS SP110 PSME1 PTPRC LAPTM5 SELL DOCK2
GNF2_HCK	C4: computational gene sets; CGN: cancer gene neighborhoods	0.004645055	CASP1 CTSS CLEC4A CPVL NAGK EVI2B CYBB PSAP COTL1 APOBEC3A NCF2 MS4A6A MNDA SLC7A7 EVI2A TLR2 LILRA3 SDCBP HCK CECR1 RGS2 TLR8 S100A9 FCGR2A SECTM1 CD302 LY96 LILRA2 LILRB1 UBE2D1 MCL1 FBXL5 FPR1 C5AR1 VNN1 GMIP IGSF6 IFNGR1 LILRA5
GNF2_CDC2	C4: computational gene sets; CGN: cancer gene neighborhoods	0.004673403	KIF15 CCNA2 RFC4 SHCBP1 ASPM TMPO RFC3 KIF20A PRIM1 KIFC1 PLK4 HMGB2 CDCA8 PCNA SMC4 CDC20 ASF1A TTK EZH2 CENPE FOXM1 KIF11 RRM1 MCM2 CENPF
GNF2_CASP8	C4: computational gene sets; CGN: cancer gene neighborhoods	0.004761545	BIN2 TRAF3IP3 ITGAL STK10 STK38 FYB HECA BTN3A2 PARP8 LCP2 BTN3A1 DDX58 PTPRC MBNL1 TMC6 SNRK
MORF_BUB1	C4: computational gene sets; CGN: cancer gene neighborhoods	0.00501183	SSBP1 RFC4 USP1 RFC3 GARS XPOT HAT1 YARS IARS SPAG5 BUB1B SRPK1 PPP1CC MCM6 VDAC1 CYCS BUB3 CCT5 FOXM1 KIF14 KIF11 VBP1 KIF2C RRM1 BUB1 SKIV2L2 HDAC2 H2AFZ HDDC2 EI24
MORF_SP3 (FDR 0.2)	C4: computational gene sets; CGN: cancer gene neighborhoods	0.005060019	PSMC2 SHFM1 MTDH SRP9 ZZZ3 RAD21 COX7A2L DEK SMNDC1 TRAPPC3 PHF3 SYPL1 VGLL4 RAD23B ZNF146 CANX KHDRBS1 GMFB SPCS2 PPP2R5E YWHAQ DYNC1I2 GTF2H1 PSMB4 CNBP RBL2 UTP18 EBAG9 MARCH7 YWHAB DAP3 G3BP2 ARPC5 TMED2 DRG1 METAP1 MDH1
MORF_PSMC2	C4: computational gene sets; CGN: cancer gene neighborhoods	0.00596982	PSMC2 HTATSF1 ATP6V1H SHFM1 MTDH SRP9 ZZZ3 SDHC RAD21 COX7A2L SHMT1 PITPNB SYPL1 PSMA3 RAD23B ZNF410 CANX KHDRBS1 PDCD6 GMFB RAB5A MBD4 SPCS2 PPP2R5E PEX11B PGRMC1 PSMC6 SEC61G NCBP2 RAE1 FAM20B XPA SMG7 ATP6AP2 GTF2H1 PSMB4 CNBP EBAG9 KARS YWHAB ATP5J2 RAB1A POLR3C EIF5 DLD COX4I1 PIGC ADAR COPB2 TMED2 DRG1 RER1 METAP1
MORF_RFC4	C4: computational gene sets; CGN: cancer gene neighborhoods	0.00602082	SSBP1 CCNA2 RFC4 EPRS DKC1 USP1 TRRAP FH RFC3 HADH PTGES3 DEK GARS VDAC3 KIAA0947 XPOT EIF2S2 GTF2A2 HAT1 YARS IFRD1 CEBPZ MSH2 ACTL6A ATP5J R3HDM1 IARS KHDRBS1 SPAG5 ATXN10 STK24 HSPE1 BUB1B NCBP2 ABCF1 MTX2 SDHA SRPK1 PPP1CC MCM6 SLBP CCT4 SNRPA VDAC1 CYCS MCFD2 BUB3 CCT5 TGDS PPM1G KIF14 ATP5G3 TRIP13 SHMT2 HCCS LSM2 RRM1 MCM2 BUB1 SKIV2L2 AFG3L2 HDAC2 H2AFZ HDDC2 EI24 DDX19B NDUFB3 METAP1
GNF2_BUB1	C4: computational gene sets; CGN: cancer gene neighborhoods	0.006033239	ASPM KIF20A AURKB SPAG5 GMNN MCM4 BUB1B CDCA8 CDC20 CKS1B ASF1B CENPE FOXM1 KIF2C CHAF1B BUB1 MELK PLK1
GCM_DFFA	C4: computational gene sets; CGN: cancer gene neighborhoods	0.006769555	LOC92249 NAB1 PRKRA ARL5A DHX36 ZNF655 SMC3 YME1L1 ZMYM2 UBA2 CNOT7 ZBTB33 MTMR1 TBC1D10B PRPF8 IKBKAP RBM17 TAF9B EPC2 LEMD3 IPO9 ACTR6 TARDBP ARMC8 GTPBP1 BRPF3 DYNC1I2 KIAA0907 ARID4B KPNA3 RBM8A COMMD9 CEP76 CCDC82 ZNF529 NUP133 RAN FBXO30 EXOC5 SPAST REPS1 ASB3 PA2G4 CLK4
GNF2_PAK2	C4: computational gene sets; CGN: cancer gene neighborhoods	0.007024968	CD53 CAPZA1 HCLS1 PAK2 RAF1 OSBPL8 ACTR2 MYD88 BNIP2 GMFG USP3 ACTR3 WAS SELL DOCK2
GNF2_CCNB2	C4: computational gene sets; CGN: cancer gene neighborhoods	0.007052225	CCNA2 RFC4 SHCBP1 ASPM KIF20A PLK4 SPAG5 GMNN MCM4 HMGB2 BUB1B CDCA8 PCNA SMC4 CDC20 TTK CENPE FOXM1 KIF11 KIF2C RRM1 MCM2 OIP5 BUB1 CENPF PBK MELK TOP2A FEN1
GNF2_MATK	C4: computational gene sets; CGN: cancer gene neighborhoods	0.007126908	ARHGEF3 CD247 PTPN4 PRKCH IL2RB KLRD1 ZAP70 GZMH KLRB1 GZMA
GNF2_RBBP6	C4: computational gene sets; CGN: cancer gene neighborhoods	0.007634306	NGLY1 HSPA14 RPS7 EXOSC8 FIP1L1 RNF138 MRPS31 USP16 INTS8 CNOT7 CEBPZ RBM34 FBL ZNF146 TARDBP BTAF1 SUZ12 UBP1 HNRPDL NOL8 WAPAL NACA SRP72 CDV3 PNN RBM15 SMARCA5 RBBP6 RPL5 THOC2 RPL22 PMPCB GTF3A RPL35A CCDC59
GNF2_RPA1	C4: computational gene sets; CGN: cancer gene neighborhoods	0.007668594	SNRPD3 ANP32E USP1 RAD21 PTGES3 DEK HAT1 NUP153 NUP50 BUB3
MORF_UBE2N	C4: computational gene sets; CGN: cancer gene neighborhoods	0.007799131	DR1 DKC1 MTDH SF3A1 SMC3 PTGES3 HAT1 POLE3 UBA2 IFRD1 SDHB ATP5J KHDRBS1 ATXN10 UBE2L3 PARK7 CBX3 PTPN11 CALM3 UBE2N TARDBP SNRPE WDR43 CTCF MAPRE1 MRPL9 SLBP CYCS BUB3 MAGOH SLC25A3 PPM1G UQCRFS1 PDIA6 ATP5G3 TAF11 VBP1 HCCS ILF3 H2AFZ DDX19B ACP1 CCT2 DHX15 SRRM1
GNF2_LYN	C4: computational gene sets; CGN: cancer gene neighborhoods	0.007808247	SYK LTA4H LYN PTPN6 HLA-DMA MYD88 RNASET2 WAS SP110 LAPTM5 SELL HLA-DRB1 LAT2 HLA-DRA HLA-DMB DAZAP2 GIT2 CYBA ERP29 CMTM6
GNF2_MCM5	C4: computational gene sets; CGN: cancer gene neighborhoods	0.007833238	DKC1 USP1 EXOSC8 SNRPG MCM5 DEK HAT1 TOPBP1 CPSF6 MCM4 HMGB2 VRK1 CDCA8 NUP153 CENPM SUZ12 PCNA SLBP EED SMC4 DTL LMNB1 SERBP1 PA2G4 RRM1 MCM2
GNF2_STAT6	C4: computational gene sets; CGN: cancer gene neighborhoods	0.007874242	CD53 CAPZA1 HCLS1 MBD2 PAK2 TAPBP CD48 EVI2B CAP1 HLA-F HLA-G LCP1 LYN ACTR2 PTPN6 HLA-C HLA-B MYD88 INPP5D BNIP2 B2M ICAM3 USP3 RNASET2 HLA-E ACTR3 WAS CASP4 MSN LAPTM5 IQGAP1 SELL DOCK2 LAT2 RIN3 ADPGK
MORF_RRM1	C4: computational gene sets; CGN: cancer gene neighborhoods	0.008350328	TXNL4A SSBP1 RFC4 USP1 FH SMC3 HADH PTGES3 GTF2A2 HAT1 YARS MSH2 ATP5J R3HDM1 IARS KHDRBS1 SPAG5 HSPE1 MAPRE1 PPP1CC MCM6 SLBP SNRPA VDAC1 BUB3 CCT5 GNB1 PPM1G ATP5G3 KIF11 LSM2 RRM1 MCM2 BUB1 SKIV2L2 CENPF G3BP2 AFG3L2 HDAC2 LBR H2AFZ HDDC2 NDUFB3 SRRM1 FEN1 MCM3 TARS DNAJC9 DNMT1 XPO1 MFAP1 LRPPRC TYMS
GNF2_RAP1B	C4: computational gene sets; CGN: cancer gene neighborhoods	0.008381849	BIN2 ITGAL STK10 STK38 HLA-F HLA-G RAP1B INPP5D SNX6 HLA-E ACTR3 MSN PTPRC MBNL1 IQGAP1 GPR65
GNF2_MSH2	C4: computational gene sets; CGN: cancer gene neighborhoods	0.008389264	RFC4 DKC1 USP1 MSH6 MSH2 RAD51AP1 ITGB3BP MCM6 PCNA SMC4 SNRPD1 MLH1 SERBP1 RRM1 TOP2A FEN1 TCERG1 MCM3 LRPPRC
MORF_DEK	C4: computational gene sets; CGN: cancer gene neighborhoods	0.008617436	SSBP1 GDI2 HTATSF1 CAPZA1 XRCC6 RFC4 RAF1 USP1 SHFM1 POLR2I CUL1 MTDH SRP9 SUMO3 ZZZ3 DNAJC8 PSMA2 RAD21 COX7A2L MSH6 DEK SMNDC1 TMEM123 TRAPPC3 KIAA0947 SYPL1 HAT1 POLE3 UBA2 IFRD1 FBL MSH2 ATP5J AURKB R3HDM1 CANX KHDRBS1 ATXN10 STK24 UQCRH UBE2L3 PRPF8 PARK7 CBX3 HMGN1 HMGB2 RPS27A YWHAQ SEC61G TARDBP SNRPE SDHA CTCF PPP2CA ITGB3BP MRPL9 KRIT1 EIF4A2 PCNA EBP CRKL AATF SNRPA PSMB4 CNBP MARCH7 B…
MORF_HDAC2	C4: computational gene sets; CGN: cancer gene neighborhoods	0.008690512	TXNL4A SSBP1 PAPSS1 DDX46 CAPZA1 RFC4 EPRS DKC1 USP1 FIBP SHFM1 RPN1 POLR2I CUL1 MTDH SRP9 FH ZZZ3 DNAJC8 RAD21 HMGN4 HADH PTGES3 CAMKK2 DEK SMNDC1 GARS TRAPPC3 VDAC3 KIAA0947 XPOT EIF2S2 GTF2A2 HAT1 YARS POLE3 UBA2 IFRD1 CEBPZ MSH2 RCHY1 ACTL6A GNG5 SDHB ATP5J R3HDM1 DARS IARS KHDRBS1 ATXN10 STK24 HSPE1 PRPF8 PRDX3 PREP SUCLA2 BUB1B ACTR3 EIF4E YWHAQ TARDBP NCBP2 SNRPE ABCF1 MTX2 SDHA PPP2CA PPP…
GNF2_CD1D	C4: computational gene sets; CGN: cancer gene neighborhoods	0.009634735	CASP1 CTSS CLEC4A CPVL CYBB PSAP COTL1 MS4A6A SLC7A7 TLR2 LILRA3 HCK CECR1 RGS2 CD302
GNF2_MYD88	C4: computational gene sets; CGN: cancer gene neighborhoods	0.009801672	CASP1 CD53 HCLS1 PAK2 CYBB MAN2B1 CAP1 LYN ACTR2 HLA-B MYD88 USP3 RNASET2 CECR1 RGS2 WAS RHOA IQGAP1 SELL LILRB1 DOCK2 MCL1 RIN3 SH2B3 GMIP DAZAP2 ARPC5
GNF2_CD33	C4: computational gene sets; CGN: cancer gene neighborhoods	0.009895887	CASP1 CTSS CLEC4A MFSD1 CPVL CYBB MS4A6A SLC7A7 TLR2 LILRA3 CECR1 RGS2 TLR8 CD302
MODULE_305	C4: computational gene sets; CM: cancer modules	0.001668595	FH ALDH1B1 HADH SHMT1 ACAT1 ALDH1A1 ALDH2 ACO2 ALDH9A1 BBOX1 ECHS1
MODULE_54	C4: computational gene sets; CM: cancer modules	0.002967985	APOBEC3B KNTC1 MID1 CCNA2 TUBA4A PSPH RTDR1 ANP32E RFC4 UCHL5 SHCBP1 NEK2 MTHFD2 CENPA ODC1 ADSL CDKN2C PSMD14 SNRPC MCM5 RFC3 ITGA2 PFKP SGTB NRIP3 MSH2 SLC7A7 SLC7A5 PRIM1 ANLN TSN MAD2L1 TOPBP1 AURKB KIFC1 NEIL3 IARS PLK4 CCT6A SPAG5 GPSM2 PIR NDC80 POLE2 GMNN GGH DEPDC1 DEPDC1B MCM4 HMGB2 BUB1B CEP55 FAM83D SNRPE SQLE BLM SRPK1 ITGB3BP MCM6 PCNA SCG5 SMC4 ARHGAP11A C20orf177 CCNE2 CDC20 LRP8 …
MODULE_198	C4: computational gene sets; CM: cancer modules	0.004711272	KNTC1 CCNA2 ZBTB25 RFC4 HNRNPR DR1 TMPO NEK2 CCNE1 CENPA STAT1 GFI1 HLTF CDKN2A CDKN2C GTF3C2 SNRPC STK38 PSMA2 RAD21 HMGN4 RFC3 SAP30 DEK LIG4 GTF2A2 HAT1 MAP2 MSH2 MNDA ZNF146 ACTL6A DCK POLD2 MLF1 CSNK2A1 PRIM1 TSN POLA1 RUNX3 MAD2L1 RFC1 ATF4 TOPBP1 YBX1 CSTF3 SNW1 AP3M2 KHDRBS1 PRIM2 UBE2A NDC80 POLE2 PRPF8 HNRNPC HMGB2 PSMC4 PSMC6 SRPK2 NUP153 NCBP2 RFC2 COPS2 SNRPE CTCF BLM HIF1A RBBP8 MCM…
MODULE_456	C4: computational gene sets; CM: cancer modules	0.006363496	TOX GSG2 PAG1 SAMSN1 CD38 PTGER4 KLHL6 GCC2 LCK CD8A PRKCH SLAMF1 STAG3 CDKN2C ATP2C1 NFKBIA GARS STARD4 YIF1B CD83 CREM NRAS EVI2A TNFAIP3 TLR1 IL6 DENND3 IL1B SH2D2A GMPS BCL6 TNF HIF1A MYBL1 PCNA CCNE2 SLC43A3 GPR65 TRIB3 CTTNBP2NL FYN TRAF1
MODULE_171	C4: computational gene sets; CM: cancer modules	0.007499329	SAMSN1 IL15 TRIM22 HLA-DQA1 KCNQ5 PPP1R16B GBP1 PRIC285 IL2RB CD5 BANK1 CXCL13 CPVL AXIN1 STAG3 CD48 VCAM1 HLA-DRB3 IFIT5 ISG20 KCNA3 HVCN1 LGMN TCF7 SLC7A7 CD8B CXCR6 LAMP3 CYP1B1 HLA-DPB1 C10orf118 TNFAIP6 SP110 XCL1 USP30 GZMA PNPT1 GMCL1 SELL LILRB1 PLSCR1 PELI1 FPR1 KLF6 CAMK4 CD3D HLA-DRA KLRK1 CCL7 ADAM19 PTPRCAP GBP2 CMKLR1 HLA-DQB1 P2RY10 IL10RA IFI44L NEK11 MX2 GNLY TTLL2 SYNE2 SLC40A1 …
MODULE_252	C4: computational gene sets; CM: cancer modules	0.007847295	KNTC1 CCNA2 ZBTB25 RFC4 HNRNPR DR1 TMPO NEK2 CENPA STAT1 HLTF CDKN2A CDKN2C SNRPC STK38 PSMA2 RAD21 HMGN4 RFC3 SAP30 DEK HAT1 MAP2 MSH2 MNDA ZNF146 ACTL6A DCK POLD2 MLF1 CSNK2A1 PRIM1 TSN POLA1 MAD2L1 TOPBP1 YBX1 SNW1 KHDRBS1 PRIM2 UBE2A NDC80 POLE2 PRPF8 HMGB2 PSMC4 SRPK2 NUP153 NCBP2 COPS2 SNRPE CTCF WDHD1 MCM6 WEE1 PCNA SLBP MAPK14 CCNE2 SOX9 PAX6 PSMD12 SNRPD1 LRP8 LMNB1 CBX1 PSMA4 EZH2 RAN B…
MODULE_177	C4: computational gene sets; CM: cancer modules	0.007933097	NFKB1 CD53 GDI2 TRIM22 HLA-DQA1 ITGAL HCLS1 NMI CD48 GLRX HMGN4 PTGES3 SLA NFKBIA DEK BTG1 ISG20 LCP1 TRAM1 TFRC PTPN6 CD83 PTPN7 VAMP7 CSNK2A1 TNFAIP3 SGK1 CBX3 HMGB2 CD52 AMD1 IL2RG PTPRC PRMT5
MODULE_263	C4: computational gene sets; CM: cancer modules	0.008769097	DEFB1 CXCL13 CXCL11 C3AR1 CXCL1 CCL3 CCL25 CXCR4 CCL11 CCL20 CCL2 CCL8 XCL1 CCR5 CCL23 CXCL10 FPR1 C5AR1 CCL17 CCL7 PLAUR
ADAPTIVE_IMMUNE_RESPONSE_GO_0002460	C5: GO gene sets; BP: GO biological process	0.001108144	FOXP3 CD74 CRTAM C2 TRAF2 MAP3K7 TNFSF13 SOCS5 TRAF6 IL18 TLR8 EBI3 PTPRC CD40LG
ADAPTIVE_IMMUNE_RESPONSE	C5: GO gene sets; BP: GO biological process	0.001166683	FOXP3 CD74 CRTAM C2 TRAF2 MAP3K7 TNFSF13 SOCS5 TRAF6 IL18 BCL10 TLR8 EBI3 PTPRC CD40LG
POSITIVE_REGULATION_OF_LYMPHOCYTE_ACTIVATION	C5: GO gene sets; BP: GO biological process	0.002735079	CD47 LCK NCK1 CD24 CD3E ICOSLG TNFSF13 ZAP70 SOCS5 IL18 EBI3 PTPRC SIRPG
REGULATION_OF_IMMUNE_SYSTEM_PROCESS	C5: GO gene sets; BP: GO biological process	0.002739644	FOXP3 APOBEC3G CD47 LCK TGFB2 NCK1 LAX1 CD24 CD3E ICOSLG CRTAM C2 TRAF2 MAP3K7 TNFSF13 ZAP70 SOCS5 TRAT1 TRAF6 IL18 EREG UBE2N TLR8 EBI3 PTPRC SIRPG NCR1 FYN NFAM1 LAT2 INHBA CD28
POSITIVE_REGULATION_OF_IMMUNE_SYSTEM_PROCESS	C5: GO gene sets; BP: GO biological process	0.003446214	CD47 LCK TGFB2 NCK1 CD24 CD3E ICOSLG CRTAM C2 TRAF2 MAP3K7 TNFSF13 ZAP70 SOCS5 TRAT1 TRAF6 IL18 EREG UBE2N TLR8 EBI3 PTPRC SIRPG FYN NFAM1 LAT2 CD28
POSITIVE_REGULATION_OF_T_CELL_ACTIVATION	C5: GO gene sets; BP: GO biological process	0.00429275	CD47 LCK NCK1 CD24 CD3E ICOSLG ZAP70 SOCS5 IL18 EBI3 PTPRC SIRPG
IMMUNE_RESPONSE	C5: GO gene sets; BP: GO biological process	0.00473794	LY75 FOXP3 APOBEC3G IL15 CTSS TRIM22 TLR7 PTGER4 POU2AF1 PRKRA CD74 TGFB2 IL10RB DEFB1 TAPBP LAX1 CXCL13 HLA-DRB3 FYB BLNK NFIL3 CD96 SKAP1 CRTAM C2 TRAF2 IRF8 CD83 CTSC TCF7 MAP3K7 TNFSF13 CHUK ZAP70 IL2 YTHDF2 SOCS5 TRAT1 CCL5 TRAF6 IL6 AIM2 IL18 CCL25 BCL10 IKBKAP EREG LCP2 CXCR4 OPRK1 UBE2N CCL20 TNFAIP1 CCL2 LTB4R TLR8 CEBPB WAS CD164 SECTM1 GTPBP1 EBI3 CD7 TCF12 CD79B IL2RG GEM PTPRC GZMA C…
G1_S_TRANSITION_OF_MITOTIC_CELL_CYCLE	C5: GO gene sets; BP: GO biological process	0.007079884	CUL2 CUL1 GFI1 CDKN2A LATS2 CDKN2C PPP6C ACVR1 CDKN1B INHBA CDCA5 CDKN1A GSPT1 ACVR1B CDKN2D RCC1
DNA_DEPENDENT_DNA_REPLICATION	C5: GO gene sets; BP: GO biological process	0.00772669	GTPBP4 MSH5 RFC4 RAD17 CCDC88A RFC3 MSH6 MSH2 PRIM1 POLA1 TSPYL2 RFC1 PRIM2 GMNN POLB EREG HMGB2 CDK2AP1 REV3L S100A11 EXO1 NBN CDC6 MLH1 RPAIN
T_CELL_ACTIVATION	C5: GO gene sets; BP: GO biological process	0.007987366	FOXP3 CD47 LCK NLRC3 NCK1 LAX1 CD24 CD3E ICOSLG CRTAM NHEJ1 ZAP70 IL2 SOCS5 IL18 EBI3 CD7 PTPRC SIRPG
APOPTOSIS (APOPTOSIS_GO)	C5: GO gene sets; BP: GO biological process	0.008588553	CASP1 BAX NFKB1 IRF1 TNFRSF21 IRF4 GZMB FAS BID NFKBIA CASP3 TRAF2 CASP7 CHUK BIRC2 MDM2 TP53 TRAF3 TNF NFKBIE FASLG CASP4 APAF1 BIRC3 CASP6 TRAF1 CYCS
REGULATION_OF_IMMUNE_EFFECTOR_PROCESS	C5: GO gene sets; BP: GO biological process	0.008771768	FOXP3 APOBEC3G CRTAM TRAF2 MAP3K7 TRAF6 PTPRC NCR1
LYMPHOCYTE_ACTIVATION	C5: GO gene sets; BP: GO biological process	0.00887646	FOXP3 CD47 LCK NLRC3 NCK1 LAX1 CD24 CD3E ICOSLG CRTAM TPD52 NHEJ1 TNFSF13 ZAP70 IL2 SOCS5 IL18 EBI3 CD7 PTPRC SIRPG CD40LG NFAM1 LAT2 INHBA CD28 CD3D
POSITIVE_REGULATION_OF_CYTOKINE_PRODUCTION	C5: GO gene sets; BP: GO biological process	0.009851967	TRAF2 NOD2 MAP3K7 TRAF6 EREG IFNG ATP6AP2 CD40LG
POSITIVE_REGULATION_OF_MULTICELLULAR_ORGANISMAL_PROCESS	C5: GO gene sets; BP: GO biological process	0.00986928	CD47 LCK TGFB2 NCK1 CD24 CD3E ICOSLG CRTAM C2 TRAF2 NOD2 MAP3K7 TNFSF13 ZAP70 SOCS5 TRAT1 TRAF6 IL18 EREG IFNG UBE2N TLR8 EBI3 PTPRC ATP6AP2 SIRPG BMP4 FYN CD40LG NFAM1 LAT2 CD28 MC4R
LIPID_RAFT	C5: GO gene sets; CC: GO cellular component	0.00804252	PAG1 PI4K2A LCK LAX1 CD48 CD24 ABCA1 PRNP LYN BTK
NUCLEAR_MEMBRANE_PART	C5: GO gene sets; CC: GO cellular component	0.008593116	NUP98 NUP160 NUP54 TMEM48 RANBP2 SNUPN PSEN2 LEMD3 NUP88 NUP153 EIF5A RAE1 NUP50 GLE1 KPNA3 LMNB1 NUP133 GUCY2D TPR LBR NUP214 DDX19B RETSAT NXT1
SPLICEOSOME	C5: GO gene sets; CC: GO cellular component	0.009642322	TXNL4A IVNS1ABP ZRSR2 SNRPD3 BCAS2 CDC40 SNRPG SNRPC SF3A1 SMNDC1 LSM4 SNW1 PRPF8 HNRNPC
DOUBLE_STRANDED_DNA_BINDING	C5: GO gene sets; MF: GO molecular function	0.004703322	KIN XRCC6 MTERF MSH6 MSH2 RAD51AP1 RBMS1 YBX1 TP53 TERF1 HMGB2 CGGBP1 HNRPDL ERCC5 MLH1
KRETZSCHMAR_IL6_DIFF	deprecated	0.002770282	MAP3K8 STK17B CD44 IRF1 ARFGAP3 TXNDC9 LRMP POU2AF1 STAT3 IRF4 FAM3C NMI STAT1 EVI2B ICAM1 SLA RCN2 ST3GAL6 LDLR DNAJB9 CD8B SOCS3 LITAF PIM2 EVI2A TMF1 PTPN11 CXCR4 HCK RALA DUSP3 SH2D2A CCL2 SRPK2 LTBP1 BCL6 NCBP2 CEBPB DYRK3 PTP4A1 ZBTB11 SOCS1 PLSCR1 ELL2 PLEKHB2 MCL1 MT1X RNF13 PRDM1 KIAA0125 RB1 EIF5 ATP2B4 ZNF101 EEF1E1 IFNGR1 ACPP DUSP5 PHTF2 EPB41L2 PTP4A3 GRB2 MEF2B GAS6 ANAPC10
CHEN_HOXA5_TARGETS_UP	deprecated	0.002772529	WDR67 AGTPBP1 KIN TNFRSF9 CLEC4A PTPN2 BACH1 TAF2 JMJD1C TANK ZZZ3 TBK1 ASNS SEC24A NFIL3 ZNF274 NFKBIA CASP3 LIG4 RIPK2 IFRD1 ADNP CHAC1 F3 RCHY1 NOC3L THUMPD2 CREM ETS2 BIRC2 TNFAIP3 KIF18A STRN3 SCYL3 PRPF38B PRKRIP1 ZNF557 PTBP2 BCL10 ZNF180 MORC3 TSC22D2 CRY1 TBX3 NEDD9 ZNF451 TUFT1 CEBPB ZNF35 CTH NFKBIE AKAP10 ZNF14 GEM WAC KIAA0907 CNOT4 SCG5 BIRC3 CENPC1 FBXO38 RNF111 ARNTL ARID4B NRBF2 …
HDACI_COLON_SUL30MIN_DN (FDR 0.1)	deprecated	0.003459036	FAM3C IDE SCLT1 TMEM123 SLC9A9 ATP2A2 PRPF38B TMF1 LARP4 GOLGB1 PPP2R2A MBNL2 TGOLN2 NBN BIRC6 CTNNA1 MGA SKIV2L2 PTPRN
STRESS_GENOTOXIC_SPECIFIC_DN	deprecated	0.00407888	NFE2L3 ST8SIA4 MEF2C CENPA CD48 TAF5 CHUK SPRY2 LCP2 TARDBP TNF E2F5 AMD1 GTPBP1 SEC24B GLS2 GABRA6 HK2 MYC CCNH IRF2 BUB1
IRITANI_ADPROX_DN	deprecated	0.004389937	LY75 CD44 TRIM22 SERPINE1 LPXN TNFRSF21 TANK ARL6IP5 PRNP TFEC TPM1 TCN2 IL6 MMP14 CCL2 PLA2G4A RGS4 ANXA6
ET743_SARCOMA_24HRS_DN	deprecated	0.004608803	STK17B CCNA2 PSMC2 JMJD1C DDX20 TMPO LHFPL2 GAPVD1 NCOA6 TBK1 FRYL NOC3L CSNK2A1 SLC4A1AP BIRC2 RAP1B GTF2B USP3 LRRC8C GABPB2 PSMC6 B4GALT5 BAG2 TARDBP RNF14 WEE1 MAPK14 FBXL3 RBM27 RAD54B HS3ST3B1 XBP1 BUB3 WNT5B USP12 PANX1 CDC27 HSPA8 RAB1A BIRC6 KIF11 BUB1 EML4 LBR MRPL15 SIRT1
IDX_TSA_UP_CLUSTER3	deprecated	0.004713929	USP1 MCM5 ABCA1 KIF20A FIGNL1 MAN2A1 DCK RAD51AP1 PRIM1 LMO4 POLA1 MAD2L1 TOPBP1 MCM4 HMGB2 CDCA8 BRCA1 SLBP CCNE2 CDC20 DTL KIF22 CKS1B TTK ASF1B EZH2 CDC6 CENPK TCF19 KIF11 TRIP13 KIF2C RRM1 HGF MCM2 PTGFR BUB1 RFC5 RAD51 GAS6 PLK1 FEN1 MCM3
SERUM_FIBROBLAST_CELLCYCLE	deprecated	0.005040348	LYAR KNTC1 CCNA2 ANP32E RFC4 USP1 CENPA MCM5 CASP3 UHRF1 RAD51AP1 PRIM1 YWHAH ANLN MND1 MAD2L1 KIFC1 SPAG5 GMNN CENPQ NCAPD3 DEPDC1B MCM4 CDCA8 FAM83D RFC2 CENPM AMD1 MCM6 PCNA SMC4 LMNB1 CKS1B ASF1B EZH2 TIMP1 EXO1 BARD1 CDC6 CKAP2L FBXL20 FOXM1 CDCA5 CTNNA1 TRIP13 RRM1 BUB1 CENPF WSB1 PHTF2 PSRC1 FANCG PBK MBOAT1 MLF1IP MELK TOP2A PLK1 KIF23 FEN1 SDC1 GINS3 KIAA1370 HIST1H2AC NCAPH TYMS TIPIN
UVC_XPCS_ALL_DN	deprecated	0.00519068	NFKB1 GOLGA4 HIRA TP53BP2 DCUN1D4 MID1 MYO1B SERPINE1 PTPN2 TGFB2 NUP98 NCK1 CUL2 CUL1 OXSR1 VPS13A CENPA TRRAP LHFPL2 SLC25A12 GAPVD1 ZZZ3 STAM CCDC93 ATP2C1 BCAR3 ATP11B TMEM131 OSBPL8 EGFR CDC42BPA MPHOSPH9 FNBP1L PHF3 ACSL3 TMCC1 IL1RAP ZMYM2 IFRD1 LYN RPS6KA3 FNDC3A SOS2 MAN2A1 TBL1X FRYL MSH2 USP24 RAD23B SLC25A13 F3 NMT2 ARHGAP29 TDRD7 SOCS5 NIPBL TOPBP1 R3HDM1 TIAM1 STRN3 RB1CC1 RANBP2 IL…
HDACI_COLON_BUT30MIN_DN (FDR 0.2)	deprecated	0.005220443	GTPBP4 ZRANB2 FNDC3B SCLT1 MRPS31 SEH1L FAM49B RIOK1 PROX1 EIF4E LARP4 GOLGB1 MBNL2 TGOLN2 CTNNA1 MGA LAMP2 RBBP6
GOLDRATH_CYTOLYTIC	deprecated	0.006265096	CASP1 CD44 CD74 GZMB CD24 CASP3 IFNG GZMA CCR5 CCR2
PASSERINI_IMMUNE	deprecated	0.006408894	CTSS PTGER4 PRKRA DNAJC8 TOMM40 CTSC IKBKAP CXCR4 TCF12 GEM C3 XBP1 HLA-DRA TNFSF11 IL10 ETS1
UVC_XPCS_8HR_DN	deprecated	0.007700798	NFKB1 GOLGA4 DCUN1D4 MID1 MYO1B SERPINE1 PTPN2 TGFB2 NUP98 CUL2 CUL1 OXSR1 VPS13A TRRAP LHFPL2 SLC25A12 GAPVD1 ZZZ3 ATP2C1 BCAR3 ATP11B TMEM131 OSBPL8 EGFR CDC42BPA MPHOSPH9 FNBP1L PHF3 ACSL3 IL1RAP ZMYM2 IFRD1 LYN RPS6KA3 FNDC3A SOS2 MAN2A1 TBL1X FRYL MSH2 USP24 RAD23B SLC25A13 F3 NMT2 ARHGAP29 TDRD7 SOCS5 NIPBL TOPBP1 R3HDM1 TIAM1 STRN3 RB1CC1 RANBP2 STK24 WDR7 PTPN12 KLF7 CDS2 EIF4G3 OPA1 SLC7…
HSA01510_NEURODEGENERATIVE_DISEASES	deprecated	0.007743022	CASP1 BAX ALS2 NEFH EP300 CASP3 UCHL1 PRNP SETX CASP7 PARK7 PSEN2 PARK2
BLEO_HUMAN_LYMPH_HIGH_24HRS_UP	deprecated	0.007879496	GCH1 TRIM22 LRMP STAT3 TNFRSF9 LPXN HCLS1 TANK AIM1 PLEK WDR1 FAS CYFIP2 GLRX ICAM1 BTG2 NFKBIA BTG1 ID2 NCF2 CD83 CD40 PIM2 RUNX3 TNFAIP3 CCL5 FUCA1 PRKAB1 CCL20 CCL2 HIF1A LAPTM5 PTP4A1 BIRC3 ACTA2 CAPN1
LEE_TCELLS3_UP	deprecated	0.008054207	KIF15 TNFRSF21 ASPM NEK2 CPVL CENPA GFI1 SYK FAIM KIF20A E2F7 UHRF1 RAD51AP1 NEIL3 CEP70 SGOL2 LOC284757 GGH MCM4 BUB1B CEP55 DTL TTK SLC1A4 CASC5 GNA15 KIF14 KIF11 MYB KIF2C MCM2 OIP5 BUB1 TSHR PBK E2F2 MLF1IP MELK
P21_P53_ANY_DN	deprecated	0.008342113	KNTC1 ASPM ZNF84 ANLN TCN2 AURKB ZBTB5 BIRC2 SERPINI2 NCAPD3 MCM4 HMGB2 CEP55 WDHD1 MCM6 TTK EXO1 MCM2 BUB1 PBK
UVC_XPCS_4HR_DN	deprecated	0.008729606	HIRA TP53BP2 MID1 TGFB2 NCK1 CENPA LHFPL2 SLC25A12 ZZZ3 STAM CCDC93 BCAR3 EGFR PHF3 ACSL3 TMCC1 IL1RAP ZMYM2 IFRD1 FNDC3A SOS2 FRYL F3 ARHGAP29 SOCS5 NIPBL TOPBP1 TIAM1 STRN3 IL6 ACVR1 MECP2 NFIB PTPN12 KLF7 CHSY1 TERF1 TSC22D2 SRPK2 NUP153 CDYL CREB1 WDR43 DOCK4 BLM E2F5 AKAP10 CHD1 ZNF148 CNOT4 CENPC1 TRIM33 BAZ1A SEC24B CEP170 REV3L FYN SHB MARCH7 TRIM2 TLE4 RNF13 WAPAL ATF2 DLC1 FOXJ3 KLF6 TL…
TPA_SENS_MIDDLE_UP	deprecated	0.008731651	SERPINE1 TGFB2 ALOX5AP TAPBP PIK3CB IFNGR2 IL1RN CAP1 NFKBIA IL1RAP C3AR1 SPRY2 CCL3 AGA PREP KCNN3 CCL2 RFXAP IL2RG NKRF S100A11 TRAF1 DPP4 ANXA5 RHOH EGR2 CCT5 HSPA8 INHBA CCL7 EXT1 PLAUR DYNLL1
MMS_MOUSE_LYMPH_HIGH_24HRS_UP	deprecated	0.009330723	CASP1 ST8SIA4 GZMB LCP1 ACTR2 CYB5A OAZ2 PTPRC GZMA ITGB1 ZFAND6 CD28
APOPTOSIS_KEGG	deprecated	0.009361764	CASP1 BAX BCL2A1 NFKB1 FAS NFKBIA CASP3 TRAF2 CASP7 CD40 TRAF6 PTPN13 TRAF3 TNF FASLG CASP4 APAF1 CASP6 CD40LG TRAF1 CYCS MCL1
LINDSTEDT_DEND_8H_VS_48H_UP	deprecated	0	CD44 SOD2 NFE2L3 PTGER4 GBP1 PLEK STAT1 SLC7A11 CD48 CCL1 IL1RN ICAM1 CXCL11 PLA2G7 EDN1 PSMA3 CD58 SLC7A5 TFEC CREM CXCL1 TLR2 CCL5 IL6 CCL3 RAB5A IL1B CCL20 CCL2 TNF NFKBIE PLA2G4A CCL8
ET743_SARCOMA_72HRS_DN	deprecated	0	STK17B GDI2 CCNA2 RBM14 MRPL35 DDX20 FAS TMPO ZNF281 RPS7 LHFPL2 GAPVD1 NCOA6 ADSL TBK1 SNRPG GLRX LARP7 ACSL3 UBA2 SEH1L LYN ARFGEF2 FNDC3A FRYL ERCC3 NOC3L MAP3K7 ACTL6A FNTA ANLN SLC4A1AP CHST2 BIRC2 RAP1B ATP2A2 SIRPA HSPE1 SPRY2 RAB5A GTF2B RBM17 PPP2R5E PLAG1 USP3 GABPB2 MCTS1 PSMC6 SRPK2 B4GALT5 BAG2 TARDBP CEP55 SLC25A17 RNF14 BTAF1 PPP1CC WEE1 PCNA CCT4 MAPK14 FBXL3 RBM27 GTF2H1 OGT RAD5…
GH_GHRHR_KO_24HRS_DN (GOVONI_GH1_TARGETS_24HR_DN) (FDR 0.2)	ND	0.001300894	TTC27 CASP1 EXOC3 NAB1 CDC42SE2 CBLL1 PRPF40A FAM98A AP2B1 FAS CPSF2 SURF6 OSGEPL1 TRRAP PPARGC1B SMC3 RCN2 YME1L1 MRPS31 ARFGEF2 NKD1 TPD52 FNTA MAP4K3 ZBTB33 NSMAF SGOL2 NUDT6 TMEM33 CBX3 TBC1D23 FAM103A1 SPATA2 COX4NB ACTR3 PSMC6 SRPK2 DOPEY1 RECQL ZNF143 ITGAV PLEKHA3 NUMB COMMD1 LDLRAP1 BTBD1 USP53 APOA1 SOCS6 CLPX CDC27 NCL RB1 ADSS SH2B3 BIRC6 TNFAIP8L2 VBP1 MOV10 HPRT1 IFNAR1 IPO8 BUB1 RP…
TALL1PATHWAY	ND	0.002042599	NFKB1 TLR7 MAP2K6 MAP2K3 NFKBIA MAP3K7 CHUK TLR2 MYD88 TRAF6 MAPK14 LY96 TLR6 IRAK1 TLR3
SANA_TNFA_ENDOTHELIAL_UP ( SANA_RESPONSE_TO_TNF_UP)	ND	0.005403866	CASP1 SAMD9L TRIM22 HLA-DQA1 ST8SIA4 CD74 GBP1 STAT1 LAP3 UBD MLKL PARP9 CXCL11 IFIH1 HLA-DRB4 HLA-C GBP3 HLA-B BATF2 LGALS9 HLA-E APOL1 IL23A PLA1A WARS CFH VAMP5 MMP25 CXCL10 C1S
NTHIPATHWAY	ND	0.007803971	NFKB1 EP300 MAP2K6 MAP2K3 NFKBIA MAP3K7 CHUK TLR2 MYD88 IL1B TNF MAPK14

## Sheet: Supplementary Table 8
Table S8 - GO gene sets associated with tumor non-downstaging. Gene expression of all 44 stromal cell samples were analyzed through GSEA (gene set enrichment analysis). Gene set name, collection, FDR q value and genes in rank ordering of distinct pathway members, associated with the phenotype non-downstaging, are shown.
NAME	Collection	FDR q-val	Genes (CORE ENRICHMENT - Yes)
CHR16P13	C1: positional gene sets	0.00195395	NMRAL1 RGS11 MEFV TMC5 NDUFB10 MPV17L HBZ BCKDK IGFALS PIGQ UBE2I ZNF174 RHBDL1 FAM100A NUDT16L1 CCDC78 KCTD5 NOMO1 TPSG1 CES3 HS3ST6 NPIP NOXO1 TIGD7 SLC9A3R2 ADCY9 PGP NPW MPG LOC440335 SNORA78 NME4 RAB11FIP3 RNF151 TBL3 ROGDI CACNA1H CASKIN1 MAPK8IP3 ZNF75A LOC440330 PKD1 UMOD VASN TSC2 CARHSP1 MGRN1 PLA2G10 E4F1 CORO7 AMDHD2 TNFRSF12A METRN TELO2 RHOT2 ABCA3 CHTF18 SOLH DEXI LUC7L WDR90 LOC44…
CHR11Q13 (FDR 0.2)	C1: positional gene sets	0.03422284	TPCN2 FGF4 CLPB VEGFB YIF1A ADRBK1 SIPA1 KRTAP5-10 LGALS12 ZNHIT2 KCNK4 ALDH3B1 PRKRIR RAD9A TMEM134 PPP1R14B GCRG224 RNASEH2C UNC93B1 TBC1D10C RNF121 KCNK7 NDUFS8 NPAS4 PAK1 MRPL49 MRPL48 SF1 CDK2AP2 HRASLS5 CTSF CABP4 RSF1 ACY3 SNORD15A ORAOV1 SAC3D1 MALAT1 BAD CLNS1A CCDC85B SPTBN2 CNIH2 TBX10 BANF1 NUMA1 OR2AT4 ALDH3B2 MARK2 EFEMP2 ANKRD13D P4HA3 FKBP2 FGF3 GPHA2 AIP TCIRG1 PDE2A RIN1 WNT11 X…
CHR19P13 (FDR 1.0)	C1: positional gene sets	0.03432372	OR7C1 ZNF625 TBXA2R RPS28 ZNF626 ADAMTSL5 FSD1 OR10H1 MUM1 RAB11B KLF2 STAP2 QTRT1 ASNA1 TIMM13 GADD45GIP1 CILP2 ZNF799 NDUFA7 INSR GIPC3 CYP4F3 MRPL54 MGC10814 ZSWIM4 NRTN IL12RB1 PPAN ARID3A REEP6 ARHGEF18 TNFAIP8L1 RFX2 COL5A3 CIB3 OR1I1 KLF1 ZNF763 PSPN AP1M1 ABHD8 ZNF699 CCDC94 ANKRD24 CYP4F11 MUC16 POLR2E BRD4 SSBP4 MKNK2 FEM1A CIRBP NDUFB7 LRG1 JSRP1 ABCA7 TYK2 ZNF100 ZNF492 FSTL3 FBXL12 C…
CHR16P11 (FDR 0.4)	C1: positional gene sets	0.038688757	SPN ASPHD1 ZNF747 PRRT2 QPRT FAM57B LOC730183 LOC653550 GDPD3 MGC34800 VKORC1 PRSS8 FBXL19 CTF1 PRSS36 ZNF689 YPEL3 TGFB1I1 SLC6A10P TRIM72 LOC283914 ZNF629 NUPR1 MVP BOLA2B NFATC2IP LOC647086 ZNF668 MAPK3 IL4R ZNF785 MYLPF ZNF764 SH2B1 ZNF768 SETD1A TAOK2 CCDC101 ZNF771 ARMC5 ZNF688 PRR14
CHR17Q25 (FDR 0.4)	C1: positional gene sets	0.12889086	ICT1 ARMC7 MXRA7 LOC728073 NPTX1 SLC16A5 H3F3B ENPP7 PYCR1 GPR142 TRIM47 TRIM65 AATK PCYT2 DNAI2 TTYH2 SEPT9 FADS6 ARHGDIA RPL38 CARD14 TMEM104 NPB LRRC45 CDR2L CBX8 TIMP2 GGA3 FLJ45079 ANAPC11 TSEN54 CHMP6 OTOP2 LOC284072 CBX4 KCTD2 SLC16A3 MYO15B FLJ90757 STRA13 CASKIN2 TSPAN10 CYGB ITGB4 AFMID AZI1 ARL16 PRCD SGSH BAIAP2 NT5C ST6GALNAC2 LGALS3BP TBCD HGS GAA EVPL GPRC5C P4HB CD300LB WBP2 NAT9 …
CHR16Q22 (FDR 0.1)	C1: positional gene sets	0.24035315	DHODH DDX19A WDR59 CDH8 CDH11 CALB2 WWP2 AGRP FOXC2 CMTM3 TSNAXIP1 COG4 DPEP2 ZFP90 LOC400541 TK2 HPR KCTD19 ACD FBXL8 HSD11B2 GLG1 CTRB2 CCDC79 CENPT TAT SLC12A4 HP ST3GAL2 LRRC36 CMTM1 LCAT PKD1L3 ZDHHC1 DPEP3 RLTPR BCAR1 RANBP10 ALDOA FAM65A CDH5 LDHD CMTM2 ELMO3
AGUIRRE_PANCREAS_CHR19 (AGUIRRE_PANCREATIC_CANCER_COPY_NUMBER_UP)	C2: curated gene sets; CGP: chemical and genetic perturbations	0.111914225	PPP1R13L SNRPD2 IRF3 PRMT1 SIX5 PAK4 DBP PLEKHA4 ZNF580 EPN1 NUP62 LHB RCN3 DMPK AP2S1 CNOT3 RPL18 STRN4 U2AF2 SARS2 ZNF444
V$PPARA_01 (FDR 0.1)	C3: motif gene sets; TFT: transcription factor targets	0.11008527	RTN4 SRC KLF5 PTPRG HMGCS2 SS18 CACNB1 PGF MLLT6 MASP2 HOXD3 TOMM70A PDZK1 FBP2 NR2F6 BICC1 PEX16 ETFB
GNF2_GSTM1	C4: computational gene sets; CGN: cancer gene neighborhoods	0.030604275	SERPINC1 ITIH3 CYP4A11 CYP1A2 APOC3 PCK1 ADH1C ASGR2 TMPRSS6 MASP2 APOF TMEM176A HPX ANG CYP4F11 ACOX2 MAT1A IGFALS G6PC VTN SLC22A7 CIDEB TAT HGFAC GJB1 HP HPN HPD ITIH4 SLC22A1 PEMT LCAT SLC10A1 C6 PROC PIPOX RBP4 F10 GAMT PON3 SERPINF2 ZGPAT ALDH1L1 CYP2C9 DAK ALDH4A1
GNF2_HPX	C4: computational gene sets; CGN: cancer gene neighborhoods	0.03344348	SERPINC1 ITIH3 CYP4A11 CYP1A2 APOC3 PCK1 ADH1C ASGR2 TMPRSS6 LECT2 MASP2 SERPINA6 ALB APOH APOF TMEM176A TM4SF5 HPX ANG AGT CYP4F11 ACOX2 HPR MAT1A IGFALS G6PC VTN ALDOB ASGR1 SLC22A7 CIDEB TAT HGFAC GJB1 HP PLG HPN HPD ITIH4 SLC22A1 PEMT LCAT SLC10A1 C6 PROC PIPOX RBP4 F10 GAMT PON3 SERPINF2 ZGPAT SPP2 ALDH1L1 CYP2C9 DAK CYP2B6 ALDH4A1
GNF2_LCAT	C4: computational gene sets; CGN: cancer gene neighborhoods	0.0335123	SERPINC1 ITIH3 CYP4A11 CYP1A2 APOC3 PCK1 ADH1C ASGR2 TMPRSS6 MASP2 APOF TMEM176A TM4SF5 HPX ANG CYP4F11 ACOX2 HPR MAT1A IGFALS PKLR VTN SLC22A7 CIDEB TAT HGFAC GJB1 HP HPN HPD ITIH4 SLC22A1 PEMT LCAT SLC10A1 C6 PROC PIPOX RBP4 F10 GAMT PON3 SERPINF2 ZGPAT SPP2 ALDH1L1 CYP2C9 DAK CYP2B6 ALDH4A1
GNF2_HPN	C4: computational gene sets; CGN: cancer gene neighborhoods	0.034057766	SERPINC1 ITIH3 PRODH2 CYP4A11 CYP1A2 APOC3 QPRT PCK1 ADH1C ASGR2 TMPRSS6 MASP2 SERPINA6 APOH APOF TMEM176A TM4SF5 HPX ANG CYP4F11 ACOX2 HPR MAT1A IGFALS VTN ALDOB SLC22A7 CIDEB TAT HGFAC GJB1 HP PLG HPN HPD ITIH4 SLC22A1 PEMT LCAT SLC10A1 C6 PROC PIPOX RBP4 F10 GAMT PON3 SERPINF2 ZGPAT SPP2 ALDH1L1 CYP2C9 DAK CYP2B6 ALDH4A1
MORF_GPX4	C4: computational gene sets; CGN: cancer gene neighborhoods	0.03585377	GPX4 ATP6V1F EEF1D MAP2K2 ARF5 BANF1 COX8A COX6A1 GPAA1 AP2S1 GANAB FASTK WBP2 NDUFV1 PPP2R1A
GNF2_AF1Q	C4: computational gene sets; CGN: cancer gene neighborhoods	0.036696985	CSPG5 DYNC1I1 GNAO1 RTN1 INA GAD1 STMN2 STMN4 GAP43 GPM6A ANK2 ADCY1
GNF2_TST	C4: computational gene sets; CGN: cancer gene neighborhoods	0.036999624	AHSG GSTM1 SERPINC1 ITIH3 CYP4A11 CYP1A2 APOC3 QPRT PCK1 ADH1C ASGR2 TMEM176A HPX ANG CYP4F11 ACOX2 MAT1A IGFALS PKLR VTN ALDOB SLC22A7 CIDEB TAT HGFAC HP HPN HPD ITIH4 SLC22A1 LCAT PROC RBP4 F10 GAMT PON3 SERPINF2 ZGPAT ALDH1L1 CYP2C9 DAK CYP2B6 ETFB ALDH4A1
GNF2_CYP2B6	C4: computational gene sets; CGN: cancer gene neighborhoods	0.23788723	HPX ANG MAT1A IGFALS TAT HGFAC HPN HPD ITIH4 SLC22A1 LCAT PROC SERPINF2 CYP2C9 CYP2B6
GNF2_CEBPA	C4: computational gene sets; CGN: cancer gene neighborhoods	0.2493226	CYP1A2 APOC3 ADH1C ASGR2 MASP2 TMEM176A HPX ANG MAT1A IGFALS ASGR1 CIDEB HGFAC HP HPN HPD ITIH4 SLC22A1 LCAT PROC RBP4 SERPINF2 CYP2C9
GNF2_MYL2	C4: computational gene sets; CGN: cancer gene neighborhoods	0.07645354	MYL3 TCAP FABP3 PGAM2 CSRP3 ACTN2 NPPA MYOZ2 CKMT2 CASQ2 TNNI3 DES MYBPC3 HSPB7 HRC
MODULE_350	C4: computational gene sets; CM: cancer modules	0.03951983	TMED3 MRPS12 SULT1A2 TMEM134 POLR2E TSPAN4 DYRK1A RNF126 SF1 CTSL1 TTTY6 ITPKC FXYD3 TMEM63B SREBF1 RHBDD3 PLEKHH3 MRPL4 FAM89B SURF1 MRPL46 ABCA3 EFNB1
MODULE_478	C4: computational gene sets; CM: cancer modules	0.120149516	PLOD3 APOH IGLL1 FCER2 FCER1A FCGRT P4HB P4HA2
MODULE_60	C4: computational gene sets; CM: cancer modules	0.14309672	COL2A1 LTBR GALR3 NRTN CRIP1 WFS1 TP53I11 VSIG4 PLXND1 ST6GALNAC4 RGL2 SIPA1 ZNF167 ADH1A TYR HIST2H2BE HYAL1 IVD GJA4 S100A4 SLC6A8 TOM1 EPB49 PIK3C2B ITGA10 C1QB PGAM2 PBX1 GPSM3 AGT CDK5R1 ASCC2 CTF1 BRD4 ECE1 CSRP3 ISG15 HSF1 SLC9A3R1 NDUFB7 PVRL2 TJP1 HTR6 APOE OGG1 FSTL3 IGFBP2 CFD BCKDK MYL9 VTN STOML1 ALDOB ZYX ELN RHBDL1 MYOG FGFR1 FEZ1 RHOB PPP1R15A CLEC3B FEV DEFA3 TRAPPC6A MPG C16orf4…
MODULE_330	C4: computational gene sets; CM: cancer modules	0.24763827	MYL3 TMSB4Y CLCN1 DSTN GJA5 CKMT2 FKBP1B FXYD1 CACNG1 HRC KCNA1
SYNAPTIC_VESICLE	C5: GO gene sets; CC: GO cellular component	0.030704003	SYN3 SEPT5 RAB3A MT3 AMPH TRAPPC4 HCRT
BRCA_ER_POS	deprecated	0.034188345	RTN1 ERBB4 EDEM3 SDC4 DEAF1 CAMK2N1 ELOVL2 CCNG2 DHCR24 RAMP1 IER3 SSBP2 INPP4B FBP1 NDUFA7 SRP14 GRPR COL4A5 SPOP MATN3 AKR7A2 WFS1 MYLIP HEBP1 TPCN1 ZBTB40 CHMP2A RGL2 GATA3 VEZF1 NPDC1 EPHX2 LAMA5 SERPINA6 TRAF5 RNF43 HHAT ATPAF2 TSPAN15 SCCPDH SERPINA3 SYNJ2BP KCNJ3 GOLGA1 ZHX3 BMPR1B ECM1 CRAT KIAA0040 GADD45G UQCRQ FAM63A MKNK2 SLC9A3R1 MPDZ CIRBP PVRL2 GAS8 CRIP2 DNAJC12 IRS1 PCDH1 RAB27B …
BRCA_BRCA1_NEG	deprecated	0.043650087	MATN3 SERPINF1 CPE MYLIP GATA3 VEZF1 SULT1A2 SERPINA6 RNF43 TSPAN15 SYNJ2BP HEY1 SPARC ACOX2 UQCRQ MPDZ IGFBP2 PALMD HSD11B2 TSPAN8 DNALI1 CTSF GPC4 CSNK1A1 HTRA1 UNC119 COL23A1 GPR98 GLI3 LRRC17 PRKG1 EPHA4 TSPYL4 DUSP4 NPTN PRRX2 CLEC11A GPC1 TBC1D9 STARD10 PLAT PLA2G10 SNPH GPRC5C ETFB HAGH
ADIPOCYTE_PPARG_UP	deprecated	0.078339346	CEBPA PPARG ADRB3 DGAT1 ABP1 AEBP1 AGT ADIPOQ CFD RETN PC LIPE
HOX_GENES	deprecated	0.08379718	HOXD12 RING1 HOXC4 HOXD3 CBX8 HOOK1 HOXA11 PBX1 HHEX HOXD1 CBX4 HOXB5 HOXB9 HOXA9 HOXA10 PHC2 HOXC11 DLX4 HOXA5 HOXA7 HOXA2 HOXA6 HOXB2
UVC_TTD_4HR_UP (FDR 0.1)	deprecated	0.108199336	PGF IGFBP6 DGAT1 MDK ASNA1 MRPS12 PTRF TRIM25 SMARCD2 ERCC2 TNFSF9 CBX4 RHOB BAD BSG CDKN2B GALNT2 KISS1 CLTB STK25 BRD2 FGFR3 GNL1 CDC34
ASTON_OLIGODENDROGLIA_MYELINATION_SUBSET	deprecated	0.23267567	CNP MAL ENPP2 OLIG2 ASPA MAG ERBB3 UGT8 PLLP PMP22 PLP1

## Sheet: Supplementary Table 9
Table S9- Expression of hormone receptors, lymphocyte markers and epithelial markers in stromal cells from downstaging (DS) and non-downstaging (NDS) samples.
	DS (N=9)		NDS (N=35)
	MEAN	MEDIAN	MEAN	MEDIAN	p-value (Mann-Whitney)
AR	2.95583	3.29544	2.98277	3.40891	0.73
PGR	0.186944	0.065569	-0.08348	-0.254379	0.586
ESR2	0.221431	0.225131	0.0364966	0.0259124	0.076
CD4	1.48572	1.57532	1.50665	1.39338	0.75
CD8	3.24608	3.49671	1.93843	2.21179	0.011
CD3D	-0.960355	-0.775088	-1.35262	-1.4423	0.17
CD3E	0.89468	0.718314	0.435428	0.394172	0.04
CD3G	-0.0905312	-0.00344652	-0.874418	-0.843806	0.086
CD247(CD3Z)	0.72444	0.870083	-0.642158	-0.353993	0.0059
CTLA4	2.1263	2.42452	1.20225	1.3355	0.021
FOXP3	0.15016	0.143131	-0.51406	-0.510132	0.00094
PDCD1(PD1)	0.802567	0.766153	1.1533	0.989221	0.33
CD274(PDL1)	1.70724	2.21295	0.48437	0.311662	0.043
ACTA2	3.05525	3.05629	2.63617	2.74524	0.3
FAP	4.45336	4.32681	4.40447	4.5548	0.49
CD45	0.669695	0.648342	0.699293	0.368422	0.53
KRT5	2.85864	3.1782	2.68929	3.27188	0.88
KRT6A	0.806086	0.628676	0.66468	0.149312	0.86
KRT7	2.04603	2.24458	2.4907	2.43112	0.2
KRT8	0.681127	0.215301	0.623037	0.3071	0.93
KRT14	1.82158	1.55492	0.60846	0.834862	0.21
KRT17	1.1018	0.959501	0.757561	0.351024	0.53
KRT18	-1.43077	-1.46354	-0.565353	-0.688399	0.015
KRT19	1.8261	2.14924	1.61178	1.83489	0.66
EPCAM	0.812289	0.804189	-0.0294333	0.327771	0.12

## Sheet: Supplementary Table 10
Table S10- table. GO gene sets associated with tumor downstaging in ER positive tumors (by immunohistochemistry). Gene expression of stromal cells obtained from ER positive 29 tumors were analyzed through GSEA (gene set enrichment analysis). Gene set name, collection, FDR q value and genes in rank ordering of distinct pathway members, associated with the phenotype downstaging, are shown.
NAME	Collection	FDR q-val	Genes (CORE ENRICHMENT - Yes)
CHR5Q11 (FDR 0.2)	C1: positional gene sets	0.046736196	MAP3K1 IL31RA GPBP1 ANKRD55 LOC642366 FLJ31104 TAF9 CDC20B ESM1 EMB SKIV2L2 LOC257396
CHR10P11 (FDR 0.2)	C1: positional gene sets	0.071433745	MAP3K8 SVIL ZNF248 MYO3A FZD8 DNAJC1 ZNF37A LOC399744 LOC387647 CUL2 ABI1 ITGB1 CCDC7
CHR1P31 (FDR 0.2)	C1: positional gene sets	0.07822603	LRRC40 USP1 ALG6 NFIA SLC44A5 ATG4C CLCA4 PIGK DEPDC1 FPGT MIER1 DLEU2L ACADM TTLL7 HHLA3 TMEM59 ZRANB2 USP33 GNG8 MSH4 IL23R PDE4B CTH ZZZ3 GLRX2 FAM73A SERBP1 WDR78 LPHN2 LEPROT
CHR4Q34 (FDR 0.1)	C1: positional gene sets	0.10039316	NEIL3 SPATA4 ASB5 WDR17 IRF2 HPGD LOC441052
CHR12Q22	C1: positional gene sets	0.11189319	TMPO LTA4H LOC144481 HAL VEZT NT5DC3 NR1H4 NFYB NTN4 CCDC41 NEDD1 NDUFA12 BTG1
CHR1Q41	C1: positional gene sets	0.11784147	ND
CHR2Q33 (FDR 0.2)	C1: positional gene sets	0.11784285	ALS2 RAPH1 FASTKD2 FLJ32063 LOC200726 FAM126B CRYGB INHA CYP20A1 EEF1B2 STK17B HSPE1 GTF3C3 MYL1 ALS2CR8 NBEAL1 PGAP1 SLC39A10 ALS2CR12 MARS2 CLK1 ABCB6 SGOL2 PARD3B NDUFS1 ABI2 DNAH7 ICOS SATB2 TRAK2 HSPD1 COQ10B
CHR2P21	C1: positional gene sets	0.19335288	ND
CHR2Q32	C1: positional gene sets	0.21253034	ND
CHR3Q23	C1: positional gene sets	0.22275828	ND
CHR4Q21	C1: positional gene sets	0.22932337	ND
CHR1Q32	C1: positional gene sets	0.23688461	ND
CHRXQ25	C1: positional gene sets	0.24563351	ND
REN_E2F1_TARGETS (REN_BOUND_BY_E2F)	C2: curated gene sets; CGP: chemical and genetic perturbations	0.044885505	POLA2 MCM5 RFC3 RB1 PRKDC UNG FEN1 MTHFD1 STAM DUT UMPS RRM1 CDC25A MYC RFC4 MLH1 MSH2 MCM3
VERNELL_PRB_CLSTR1 (VERNELL_RETINOBLASTOMA_PATHWAY_UP)	C2: curated gene sets; CGP: chemical and genetic perturbations	0.05619927	ESCO2 TMPO SUZ12 CDCA7L MANEAL RFC3 CDCA4 HMGB2 ZNF367 VRK1 FAM111A EZH2 SKP2 KCNK1 ASF1B CENPK EED RRM1 CDC25A CCNE1 RFC4 JPH1 RRM2 PBX3 MCM4 FBXO5 BLM CHAF1A DCK SLBP KLHDC5 RAB27A E2F2 NPAT DONSON FANCA BARD1 CNOT6L
GOLUB_ALL_VS_AML_UP (FDR 0.1)	C2: curated gene sets; CGP: chemical and genetic perturbations	0.07091593	CYFIP2 ATP2A3 IRF2 ACADM CBX1 TOP2B SRP9 TCF3
DOX_RESIST_GASTRIC_UP	C2: curated gene sets; CGP: chemical and genetic perturbations	0.073865	POLA2 HMGB2 NQO1 PLK4 PLK1 CENPM CENPA ASF1B RRM1 CDCA8 LMNB1 RFC4 RRM2 PBK MCM4 TPX2 CDC20 TOP2A FOXM1 KIAA0101 GINS1 CDKN3 NCAPG BARD1 PRC1 OIP5
TARTE_PLASMA_BLASTIC (TARTE_PLASMA_CELL_VS_PLASMABLAST_DN)	C2: curated gene sets; CGP: chemical and genetic perturbations	0.08746443	NEK2 TMPO KIFC1 VDAC1 MRPL3 USP14 TOPBP1 ACOT7 RFC3 UQCRC2 CASP1 EIF2S1 HMGB2 SNRPC RB1 PLK4 TIMM17A HPGD PRKDC YARS TDG POLD2 SNRPG HSPE1 CCNA2 GALNT3 FOXK2 NDUFA9 SMC1A GZMB ATP5F1 CDC27 GART DBI SOD2 TOP2B MTHFD1 EZH2 FAS PSMC3IP EXOSC2 ASNS ABCD3 GSPT1 CENPA DUT PSMA3 EED EBNA1BP2 CCT5 RRM1 CORO1A ATP5J BAG1 PSMD14 KIF22 MYCBP ADD1 CD52 PSMD4 PSME2 KIF2A IQGAP1 LDLR PRIM1 PPIF LILRB4 LBR CCNE…
BYSTROM_IL5_DN (BYSTROEM_CORRELATED_WITH_IL5_DN)	C2: curated gene sets; CGP: chemical and genetic perturbations	0.09277772	TMPO NCF1 MTMR1 KLRK1 CD44 WRN ITGAL RNF13 HIPK1 PTPRC PSTPIP2 NR3C1 RAB10 CEACAM1 MATR3 PIK3CD RNF2 LYST CNOT7 HCFC1 SYK STAT5B SF3B1 PITPNB
BYSTRYKH_HSC_BRAIN_CIS_GLOCUS (BYSTRYKH_HEMATOPOIESIS_STEM_CELL_AND_BRAIN_QTL_CIS)	C2: curated gene sets; CGP: chemical and genetic perturbations	0.096197985	PRKCE MRPL35 MRPL44 USP38 TMEM66 NECAP2 AGTRAP ALDH9A1 GLO1 ZMYM6 MLL5 PRDX2 RPL26 SRP9 ACADL CPSF2 IQGAP1 SCOC
HUMAN_TISSUE_TESTIS (SU_TESTIS)	C2: curated gene sets; CGP: chemical and genetic perturbations	0.11692077	NEK2 MPP6 SMCP TOPBP1 NCAPH RAD17 RPL39L PHKG2 DBF4 TULP2 HSF2BP ART3 ZMYND10 CCT6B TMF1 GPR135 EZH2 SYCP2
YU_CMYC_UP (YU_MYC_TARGETS_UP)	C2: curated gene sets; CGP: chemical and genetic perturbations	0.119355485	BRCA2 HMGN2 PLK1 DTL ASPM UCHL5 NUP54 GMNN RRM1 ECT2 IDI1 ANLN
KIM_TH_CELLS_UP (KIM_GERMINAL_CENTER_T_HELPER_UP) (FDR 0.1)	C2: curated gene sets; CGP: chemical and genetic perturbations	0.12046495	SH2D1A TOX CREBL2 POU2AF1 CXCL13 TBC1D4 PPP3CB KLHL6 STAT1 HIBCH MDM4 CPSF2 STK39 IQGAP1
ZHAN_MM_CD138_PR_VS_REST ( ZHAN_MULTIPLE_MYELOMA_PR_UP)	C2: curated gene sets; CGP: chemical and genetic perturbations	0.12857175	ND
PENG_GLUCOSE_DN (PENG_GLUCOSE_DEPRIVATION_DN) (FDR 0,1)	C2: curated gene sets; CGP: chemical and genetic perturbations	0.13070472	NUP98 BFSP2 DKK4 MRPS18B RNF6 ARPC5 PAPSS1 RB1 TIMM17A CREM AGL SSBP1 CAPZA1 USP12 ID2 CDC7 NMU TERF2 NFYB BAZ1A WEE1 PURB POGZ ARHGEF6 CD47 MYEF2 GORASP2 USP33 PDCD4 GTF2A2 ATP2A2 RAB31 NAP1L1 SCN4A ATP5J AAMP RPLP2 ZFR SFN UCHL1 UBE2N ATP6V0B MSH2 VNN2 DNAJA1 ARTN RRBP1 RANBP2 RAP1A
ET743_SARCOMA_DN ( MARTINEZ_RESPONSE_TO_TRABECTEDIN_DN)	C2: curated gene sets; CGP: chemical and genetic perturbations	0.13474776	ND
MANALO_HYPOXIA_DN	C2: curated gene sets; CGP: chemical and genetic perturbations	0.14871062	ND
WIELAND_HEPATITIS_B_INDUCED	C2: curated gene sets; CGP: chemical and genetic perturbations	0.20617151
FLECHNER_KIDNEY_TRANSPLANT_WELL_PBL_DN (FLECHNER_PBL_KIDNEY_TRANSPLANT_OK_VS_DONOR_DN)	C2: curated gene sets; CGP: chemical and genetic perturbations	0.221669	ND
PEART_HISTONE_DN (PEART_HDAC_PROLIFERATION_CLUSTER_DN)	C2: curated gene sets; CGP: chemical and genetic perturbations	0.22232147	ND
YE_INTRAMETASTATIC_HCC_UP (YE_METASTATIC_LIVER_CANCER)	C2: curated gene sets; CGP: chemical and genetic perturbations	0.22564588	ND
STEMCELL_COMMON_DN (RAMALHO_STEMNESS_DN)	C2: curated gene sets; CGP: chemical and genetic perturbations	0.2350802	ND
ST_T_CELL_SIGNAL_TRANSDUCTION	C2: curated gene sets; CP: Canonical pathways	0.24356447	ND
FMLPPATHWAY (BIOCARTA_FMLP_PATHWAY)	C2: curated gene sets; CP:BIOCARTA: BioCarta gene sets	0.13118015	MAP3K1 NFKBIA CAMK1G NCF1 MAP2K3 GNA15 NFKB1 NFATC3 RELA MAPK14 PPP3CB MAP2K6 PPP3CC RAF1 NCF2 CALM3 MAPK1 HRAS
TCRPATHWAY (BIOCARTA_TCR_PATHWAY)	C2: curated gene sets; CP:BIOCARTA: BioCarta gene sets	0.14894477	ND
ALKPATHWAY (BIOCARTA_ALK_PATHWAY)	C2: curated gene sets; CP:BIOCARTA: BioCarta gene sets	0.16597186	ND
TOB1PATHWAY (BIOCARTA_TOB1_PATHWAY)	C2: curated gene sets; CP:BIOCARTA: BioCarta gene sets	0.16771518	ND
TIDPATHWAY (BIOCARTA_TID_PATHWAY)	C2: curated gene sets; CP:BIOCARTA: BioCarta gene sets	0.17158999	ND
CTLA4PATHWAY (BIOCARTA_CTLA4_PATHWAY)	C2: curated gene sets; CP:BIOCARTA: BioCarta gene sets	0.19682717	ND
KERATINOCYTEPATHWAY (BIOCARTA_KERATINOCYTE_PATHWAY)	C2: curated gene sets; CP:BIOCARTA: BioCarta gene sets	0.22666734	ND
TNFR2PATHWAY (BIOCARTA_TNFR2_PATHWAY)	C2: curated gene sets; CP:BIOCARTA: BioCarta gene sets	0.23764564	ND
TOLLPATHWAY (BIOCARTA_TOLL_PATHWAY)	C2: curated gene sets; CP:BIOCARTA: BioCarta gene sets	0.24779126	ND
HSA04612_ANTIGEN_PROCESSING_AND_PRESENTATION (KEGG_ANTIGEN_PROCESSING_AND_PRESENTATION)	C2: curated gene sets; CP:KEGG: KEGG gene sets	0.09460858	TAPBP KLRC4 KIR2DL4 CD74 CTSS CD8B HLA-DQA1 IFNA2 CD8A NFYA KLRC1 HLA-B HLA-DOB NFYB KLRD1 TAP2 HLA-G HLA-DQB2 KLRC3 HLA-DMA HLA-DRB4 PSME2 RFX5 IFNA7 LGMN HLA-DRB5 HLA-C KIR2DS2 HLA-DPB1 TAP1 PSME1
HSA04940_TYPE_I_DIABETES_MELLITUS ( KEGG_TYPE_I_DIABETES_MELLITUS)	C2: curated gene sets; CP:KEGG: KEGG gene sets	0.10295829	PRF1 IFNG HLA-DQA1 HLA-B HLA-DOB PTPRN IL2 GZMB PTPRN2 HLA-G HLA-DQB2 FAS HLA-DMA HLA-DRB4 ICA1 HLA-DRB5 HLA-C HLA-DPB1 FASLG HSPD1 HLA-F GAD2
NITROGEN_METABOLISM	C2: curated gene sets; CP:KEGG: KEGG gene sets	0.11813006	ND
HSA00051_FRUCTOSE_AND_MANNOSE_METABOLISM (KEGG_FRUCTOSE_AND_MANNOSE_METABOLISM)	C2: curated gene sets; CP:KEGG: KEGG gene sets	0.17155719	ND
HSA00910_NITROGEN_METABOLISM (KEGG_NITROGEN_METABOLISM)	C2: curated gene sets; CP:KEGG: KEGG gene sets	0.18025443	ND
HSA04660_T_CELL_RECEPTOR_SIGNALING_PATHWAY (KEGG_T_CELL_RECEPTOR_SIGNALING_PATHWAY)	C2: curated gene sets; CP:KEGG: KEGG gene sets	0.22076865	ND
CELL_CYCLE_KEGG	C2: curated gene sets; CP:KEGG: KEGG gene sets	0.22889008
HUMAN_TISSUE_THYMUS (SU_THYMUS)	C2: curated gene sets; CGP: chemical and genetic perturbations	0.049439833	SH2D1A MYB IRF4 RHOH ADAMDEC1 PIK3CD IRF8 STK17A SLAMF1 CCR9
KLEIN_PEL_DN (KLEIN_PRIMARY_EFFUSION_LYMPHOMA_DN)	C2: curated gene sets; CGP: chemical and genetic perturbations	0.09403267	BTG2 CD79B BLNK SIT1 KIAA0922 FADS3 SPIB CD24 MS4A1 DBI LRMP BCAR3 HLA-DMA IRF8 CD40 CD52 PTPN6 SCRN1 CD19 VNN2
ZHAN_MULTIPLE_MYELOMA_SUBCLASSES_DIFF	C2: curated gene sets; CGP: chemical and genetic perturbations	0.17248344	ND
TARTE_BCELL (TARTE_PLASMA_CELL_VS_B_LYMPHOCYTE_DN)	C2: curated gene sets; CGP: chemical and genetic perturbations	0.1836707	ND
ST_GA13_PATHWAY	C2: curated gene sets; CP: Canonical pathways	0.17853762	ND
41BBPATHWAY (BIOCARTA_41BB_PATHWAY)	C2: curated gene sets; CP:BIOCARTA: BioCarta gene sets	0.0039465595	MAP3K1 TNFRSF9 NFKBIA ATF2 IFNG NFKB1 RELA IL2 MAPK14
ATTACAT,MIR-380-3P (FDR 0.1)	C3: motif gene sets; MIR: microRNA targets	0.1026099	CNOT4 C17orf39 PTER SP4 ATXN2L APAF1 STYX ARPC5 EIF4E BCOR IRF2 NRXN1 TRPS1 MEF2C FAM5C TPPP PPP1R8 ADAMTS19 PAX8 PGM2L1 MLLT3 LARP4 LUC7L2 FNDC3A YTHDF3 B4GALT5 IL1RAPL1 CHMP2B FGF12 RC3H1 EPC2 LRRTM3 MBNL1 STAG2 CPEB4 ATP11C PHTF2 WDR26 BIRC6 HTR7
ACATATC,MIR-190	C3: motif gene sets; MIR: microRNA targets	0.13837601	ND
AGTCTAG,MIR-151	C3: motif gene sets; MIR: microRNA targets	0.17704858	ND
AGTTCTC,MIR-146A,MIR-146B	C3: motif gene sets; MIR: microRNA targets	0.1770536	ND
TCTGATC,MIR-383	C3: motif gene sets; MIR: microRNA targets	0.18042524	ND
CTTGTAT,MIR-381	C3: motif gene sets; MIR: microRNA targets	0.22584166	ND
ATGCTGC,MIR-103,MIR-107	C3: motif gene sets; MIR: microRNA targets	0.23422833
CATGTAA,MIR-496	C3: motif gene sets; MIR: microRNA targets	0.23517205
CAGTGTT,MIR-141,MIR-200A	C3: motif gene sets; MIR: microRNA targets	0.23681489
V$E2F_Q4	C3: motif gene sets; TFT: transcription factor targets	0.13360289	ND
V$E2F_Q6	C3: motif gene sets; TFT: transcription factor targets	0.13171504	ND
V$GNCF_01	C3: motif gene sets; TFT: transcription factor targets	0.17137659	ND
TCCCRNNRTGC_UNKNOWN	C3: motif gene sets; TFT: transcription factor targets	0.1801464	ND
V$E2F1_Q6	C3: motif gene sets; TFT: transcription factor targets	0.20618534
V$ETF_Q6	C3: motif gene sets; TFT: transcription factor targets	0.20996088
TAANNYSGCG_UNKNOWN	C3: motif gene sets; TFT: transcription factor targets	0.22657031	ND
GNF2_ANP32B	C4: computational gene sets; CGN: cancer gene neighborhoods	0.0	MCM5 USP1 SUZ12 HMGN2 PRPS1 HMGB2 ANP32E HAT1 NUP153 HTRA2 VRK1 EXOSC8 DUT PTGES3 SMC4 SERBP1
GNF2_HAT1	C4: computational gene sets; CGN: cancer gene neighborhoods	0.0	MCM5 MRPL35 USP1 SUZ12 USP14 PRPS1 EIF2S1 HMGB2 SNRPG ETFA ANP32E HAT1 NUP153 VRK1 SNRPE EXOSC8 FEN1 PA2G4 PTGES3 RRM1 CHCHD3 METTL5 SMC4 SERBP1 RBMX
GNF2_RRM1	C4: computational gene sets; CGN: cancer gene neighborhoods	0.0	TMPO MCM5 MRPL35 SHCBP1 AURKB USP14 RFC3 EIF2S1 HMGB2 PLK4 DTL SNRPG CCNA2 ANP32E HAT1 ASPM VRK1 SMC2 FEN1 CENPM GMNN PA2G4 PTGES3 RRM1 CHCHD3 SMC4 PSMD14 CDCA8 SERBP1 RAN PRIM1 RFC4 MSH2 CCT6A MCM3 RRM2 MCM4 CDC20 TTK TOP2A CENPF FOXM1 KIAA0101 SLBP GINS1
GNF2_SMC4L1	C4: computational gene sets; CGN: cancer gene neighborhoods	0.0	TMPO MCM5 MRPL35 USP1 SHCBP1 RFC3 EIF2S1 HMGB2 PLK4 DTL SNRPG CCNA2 ANP32E HAT1 NUP153 ASPM POLE2 VRK1 SMC2 EXOSC8 FEN1 GMNN DUT RRM1 SMC4 CDCA8 SERBP1 DKC1 PRIM1 RFC4 MSH2 MCM3 MCM4 CDC20 FBXO5 TTK TOP2A CENPF FOXM1 KIAA0101 SLBP GINS1
GNF2_PCNA	C4: computational gene sets; CGN: cancer gene neighborhoods	0.0034737673	TMPO MCM5 SHCBP1 KIF15 HMGB2 PLK4 WHSC1 DTL CCNA2 ASPM POLE2 VRK1 SMC2 FEN1 GMNN PA2G4 RRM1 SMC4 CDCA8 PRIM1 RFC4 MSH2 MCM3 RRM2 MCM4 TPX2 CDC20 TTK TOP2A CENPF FOXM1 KIAA0101 SLBP GINS1
GNF2_DEK	C4: computational gene sets; CGN: cancer gene neighborhoods	0.004510354	MCM5 USP1 SUZ12 TOPBP1 HMGB2 TDG ANP32E HAT1 SRP72 NUP153 VRK1 EXOSC8 SFPQ XPO1 DUT PTGES3 SMC4 TARDBP SERBP1 RBMX DKC1 SNW1 STAG2 PAPOLA
GNF2_MCM5	C4: computational gene sets; CGN: cancer gene neighborhoods	0.0047113914	POLA2 MCM5 USP1 SUZ12 TOPBP1 HMGB2 DTL SNRPG HAT1 NUP153 SMC1A VRK1 SF3B3 EXOSC8 FEN1 CENPM SFPQ PA2G4 DUT EED RRM1 SMC4 CDCA8 SERBP1 RBMX DKC1 LMNB1
GNF2_JAK1	C4: computational gene sets; CGN: cancer gene neighborhoods	0.005199981	STK38 ARHGEF3 PTPN4 RAB7L1 BIN2 CD247 ITGAL PTPRC PRKCH STK10
GNF2_ITGAL	C4: computational gene sets; CGN: cancer gene neighborhoods	0.0077479393	STK38 ZAP70 ARHGEF3 PTPN4 KLRK1 BIN2 DDX58 CD7 CD247 TRAF3IP3 ITGAL TMC6 CD96 PTPRC PRKCH STK10
GNF2_CKS2	C4: computational gene sets; CGN: cancer gene neighborhoods	0.008074122	MRPL35 SHCBP1 RFC3 HMGB2 PLK4 DTL CCNA2 ASPM VRK1 SMC2 FEN1 GMNN RRM1 SMC4 RFC4 MCM4 CDC20 TTK TOP2A CENPF FOXM1 KIAA0101 SLBP GINS1 KIF20A
GNF2_ZAP70	C4: computational gene sets; CGN: cancer gene neighborhoods	0.008303745	SH2D1A ZAP70 PTPN4 KLRK1 CD7 CD247 MATK ITGAL CD96 PRKCH MYBL1 CTSW TXK BTN3A2 KLRB1
GNF2_FEN1	C4: computational gene sets; CGN: cancer gene neighborhoods	0.010818287	MCM5 SHCBP1 HMGB2 PLK4 DTL CCNA2 HAT1 POLE2 VRK1 FEN1 RFC5 GMNN DUT RRM1 SMC4 DKC1 RFC4 MSH2 MCM3 MCM4 TTK TOP2A CENPF FOXM1 KIAA0101 GINS1
GNF2_CCNA2	C4: computational gene sets; CGN: cancer gene neighborhoods	0.0119074555	TMPO SHCBP1 AURKB RFC3 HMGB2 PLK1 CCNA2 ASPM SMC2 FEN1 EZH2 GMNN CENPA ASF1B RRM1 SMC4 CDCA8 PRIM1 RFC4 MCM3 RRM2 MCM4 TPX2 CDC20 TTK TOP2A CENPF FOXM1 KIAA0101 KIF20A NCAPG CCNB2 KIF14
GNF2_CDC20	C4: computational gene sets; CGN: cancer gene neighborhoods	0.012782795	SHCBP1 AURKB NCAPH PLK4 WHSC1 PLK1 CCNA2 ASPM SMC2 GMNN RRM1 SMC4 CDCA8 RAN SPAG5 RRM2 MCM4 TPX2 CDC20 TTK TOP2A CENPF KIF2C FOXM1 KIF20A
GNF2_BUB1B	C4: computational gene sets; CGN: cancer gene neighborhoods	0.017079554	AURKB NUP205 HELLS PLK1 CCNA2 ASPM CENPM GMNN PA2G4 ASF1B CEP55 RRM1 SMC4 CDCA8 SPAG5 LMNB1 MCM3 RRM2 CSE1L MCM4 CDC20 TTK TOP2A GINS1 KIF20A
GNF2_SMC1L1	C4: computational gene sets; CGN: cancer gene neighborhoods	0.019815214	POLA2 MCM5 UQCRC2 SNRPG NUP153 SMC1A PSIP1 CENPM SFPQ PSMA3 EED RBMX DLD PSME2 LMNB1 MCM3 RRM2
GNF2_HMMR	C4: computational gene sets; CGN: cancer gene neighborhoods	0.02834566	SHCBP1 AURKB RFC3 PLK4 PLK1 CCNA2 ASPM SMC2 FEN1 GMNN RRM1 SMC4 CDCA8 RRM2 MCM4 CDC20 TTK TOP2A CENPF FOXM1 KIF20A
GNF2_CCNB2	C4: computational gene sets; CGN: cancer gene neighborhoods	0.03029414	SHCBP1 NCAPH HMGB2 PLK4 WHSC1 CCNA2 ASPM SMC2 FEN1 GMNN RRM1 SMC4 CDCA8 SPAG5 RFC4 RRM2 PBK MCM4 TPX2 CDC20 TTK TOP2A CENPF KIF2C FOXM1 KIF20A
GNF2_CENPF	C4: computational gene sets; CGN: cancer gene neighborhoods	0.03590217	TMPO SHCBP1 KIF15 KIFC1 HMGB2 PLK4 WHSC1 CCNA2 HAT1 ASPM SMC2 FEN1 RRM1 SMC4 CDCA8 PRIM1 RFC4 MCM3 RRM2 TPX2 CDC20 TTK TOP2A CENPF FOXM1 KIAA0101
GNF2_CDC2	C4: computational gene sets; CGN: cancer gene neighborhoods	0.035992835	TMPO SHCBP1 KIF15 KIFC1 RFC3 HMGB2 PLK4 WHSC1 CCNA2 ASPM SMC2 FEN1 EZH2 RRM1 SMC4 CDCA8 PRIM1 RFC4 RRM2 TPX2 CDC20 TTK TOP2A CENPF FOXM1 KIF20A
GNF2_MSH2	C4: computational gene sets; CGN: cancer gene neighborhoods	0.0379087	USP1 FEN1 MSH6 RRM1 SMC4 SERBP1 DKC1 RFC4 MLH1 MSH2 MCM3 LIG1 TCERG1 TOP2A ITGB3BP KIAA0101 GINS1
GNF2_MATK	C4: computational gene sets; CGN: cancer gene neighborhoods	0.041893695	ZAP70 ARHGEF3 PTPN4 KLRK1 PRF1 CD247 MATK PRKCH KLRD1
MORF_RRM1	C4: computational gene sets; CGN: cancer gene neighborhoods	0.04577601	R3HDM1 USP1 VDAC1 LSM2 POM121 TXNL4A PARP1 WHSC1 SSBP1 PRKDC YARS HSPE1 HAT1 HADH DNMT1 SMC1A FEN1 XPO1 SKIV2L2 GTF2A2 NONO DUT HCFC1 PTGES3 CCT5 RRM1 ATP5J SPAG5 AFG3L2 LBR RFC4 MSH2 MCM3 STMN1 NDUFB3 CHAF1A KHDRBS1 ATP5G3 CENPF GNB1 PPP1CC SLBP TARS
GNF2_MCM4	C4: computational gene sets; CGN: cancer gene neighborhoods	0.046208687	MCM5 AURKB RFC3 HELLS CCNA2 ASPM FEN1 CENPM GMNN PA2G4 ASF1B RRM1 SMC4 CDCA8 LMNB1 RFC4 MCM3 RRM2 MCM4 CDC20 TTK TOP2A FOXM1 KIAA0101 GINS1
GNF2_PTPN4	C4: computational gene sets; CGN: cancer gene neighborhoods	0.046473086	ZAP70 ARHGEF3 PTPN4 RAB7L1 KLRK1 PRF1 CD7 CD247 MATK ITGAL PRKCH KLRD1 KLRC3 TBX21 CST7 CTSW KLRB1 KIR2DS2 IL2RB RORA RUNX3 GNPTAB
GNF2_CKS1B	C4: computational gene sets; CGN: cancer gene neighborhoods	0.0471207	MRPL35 AURKB RFC3 GMPS CCNA2 ASPM SMC2 PA2G4 ASF1B CDCA8 RAN RFC4 ATIC MCM3 TPX2 CDC20 KIF2C KIF20A TRIP13 IARS PAICS MCM6 KIF11
GNF2_PA2G4	C4: computational gene sets; CGN: cancer gene neighborhoods	0.048963413	MCM5 MRPL35 MRPL3 LSM4 GMPS EIF2S1 LSM5 SSBP1 SNRPG ETFA HAT1 SNRPE SF3B3 CENPM GMNN PA2G4 PSMA3 PTGES3 CCT5 RRM1 CHCHD3 METTL5 PSMD14 SERBP1 RAN DKC1 NDUFS1 MLH1 CCT6A NUP107 MCM3 CSE1L MCM4
GNF2_CD7	C4: computational gene sets; CGN: cancer gene neighborhoods	0.049059976	ZAP70 PTPN4 KLRK1 PRF1 CD7 CD247 ITGAL CD96 PRKCH KLRD1 KLRC3 TBX21 CST7 CTSW KLRB1 KIR2DS2 IL2RB RORA
GNF2_TTK	C4: computational gene sets; CGN: cancer gene neighborhoods	0.057331946	PLK4 DBF4 CCNA2 ASPM SMC2 FEN1 GMNN RRM1 SMC4 RFC4 MCM4 TPX2 CDC20 TTK TOP2A CENPF KIF2C FOXM1 MLF1IP CCNB2 PRC1 CCT2
GNF2_RFC4	C4: computational gene sets; CGN: cancer gene neighborhoods	0.05824129	RFC3 KNTC1 PLK4 CCNA2 ASPM SMC2 SNRPE FEN1 RFC5 GMNN MSH6 RRM1 SMC4 RAN DKC1 PRIM1 RFC4 MLH1 MSH2 MCM3 LIG1 MCM4 TTK TOP2A CENPF FOXM1 ITGB3BP KIAA0101 SLBP GINS1
GNF2_BUB1	C4: computational gene sets; CGN: cancer gene neighborhoods	0.07211676	AURKB CHAF1B PLK1 ASPM SMC2 GMNN ASF1B CDCA8 SPAG5 RRM2 MCM4 CDC20 KIF2C FOXM1 KIF20A
GNF2_ESPL1	C4: computational gene sets; CGN: cancer gene neighborhoods	0.07487511	AURKB PLK1 CCNA2 ASPM SMC2 CENPM CENPA ASF1B CDCA8 SPAG5 RRM2 MCM4 TPX2 CDC20 TOP2A KIF2C FOXM1 KIF20A CCNB2 PAICS MCM6 KIF11
GNF2_RRM2	C4: computational gene sets; CGN: cancer gene neighborhoods	0.075495586	AURKB PLK1 CCNA2 ASPM SMC1A CENPM GMNN RRM1 CDCA8 LMNB1 MCM3 RRM2 MCM4 CDC20 TOP2A CENPF FOXM1
GNF2_KPNB1	C4: computational gene sets; CGN: cancer gene neighborhoods	0.08142366	USP1 SUZ12 TOPBP1 PRPF40A UQCRC2 SSBP1 NOC3L NUP153 PPIH PSIP1 RNF138 TPR SNRPE EXOSC8 SFPQ KIAA0020 CNOT7 EED TARDBP RBMX COPS2
MORF_BUB1B	C4: computational gene sets; CGN: cancer gene neighborhoods	0.09270799	MRPS18B USP14 RFC3 PLK4 PLAGL2 WHSC1 TMC6 PRKDC YARS CDC7 PLK1 CCNA2 ANP32E CEBPZ DNMT1 SKIV2L2 CENPA GTF2A2 HCFC1 CCT5 DDX46 DLEU1 RFC4 OXCT1 TPX2 TTK TOP2A SRPK1 ARID3A TARS ACTL6A TRIP13 GARS KIF14 GLMN IARS
GNF2_RAN	C4: computational gene sets; CGN: cancer gene neighborhoods	0.101200014	MRPL35 MRPL3 LSM4 RFC3 GMPS EIF2S1 SNRPC EIF2S2 SSBP1 PRKDC YARS SNRPG ETFA SNRPE SHFM1 MSH6 PA2G4 GNL3 PSMA3 PTGES3 CCT5 EPRS RRM1 PSMD14 SERBP1 RAN PRMT5 RFC4 ATIC CCT6A MCM3 CSE1L CDC20 ADSL PSMA2 SNRPD3 SLBP TARS KIF20A
MORF_DNMT1	C4: computational gene sets; CGN: cancer gene neighborhoods	0.10120144	POLA2 MCM5 R3HDM1 USP1 LSM2 XPO7 POM121 TXNL4A WHSC1 SSBP1 PRKDC YARS HADH DNMT1 PPIE PRPF8 XPO1 SKIV2L2 GTF2A2 NONO DUT SREBF2 HCFC1 PTGES3 EBNA1BP2 CCT5 RRM1 TARDBP SPAG5 AFG3L2 DKC1 LBR RFC4 UPF3A MCM3 TCERG1 STMN1 CHAF1A EIF1AX KHDRBS1 ZNF131 ATP5G3 SRPK1 GNB1 PPP1CC SLBP TARS
GNF2_RAB7L1	C4: computational gene sets; CGN: cancer gene neighborhoods	0.102270894	PTPN4 RAB7L1 APOBEC3G BIN2 PRF1 CD247 PRKCH KLRD1 STK10 KLRC3 CTSW
GCM_ZNF198 (FDR 0.1)	C4: computational gene sets; CGN: cancer gene neighborhoods	0.10289271	USP37 NAB1 ACSL3 NCAM1 PRKRA BEX2 ARID4B HIPK1 GNE DHX36 TAF5 ISOC1 LEMD3 IKBKAP ZNF655 MLL5 PPM1E ARID1A REPS1 DYNC1I2 ZMYM2 USP33 CNOT7 PATZ1 MARCH6 SMAD2 TARDBP NCOA5 ANKRD17 ZNF566 RBM25 EXOC5 PTBP2 TUBGCP3 UBE2N BTRC NPTX1 EPC2 PAFAH1B2
GNF2_SNRK	C4: computational gene sets; CGN: cancer gene neighborhoods	0.1067019	ND
GNF2_SMC2L1	C4: computational gene sets; CGN: cancer gene neighborhoods	0.116454475	RFC3 CCNA2 ASPM SMC2 RRM1 SMC4 CDCA8 PRIM1 RFC4 MCM3 CDC20 TTK TOP2A CENPF FOXM1
MORF_PTEN (FDR 0.4)	C4: computational gene sets; CGN: cancer gene neighborhoods	0.119556285	RAP2C NFX1 ZNF134 CTRL NTNG2 ATF2 PIK3CB ZNF266 NR1I2 KRT86 ZNF253 MGA P2RY10 SULT2B1 WBP4 MFN1 ABCB10 ZFP161 PVR RBMXL1 STAG1 FRYL ARFGEF2 FOSL1
MORF_ESPL1	C4: computational gene sets; CGN: cancer gene neighborhoods	0.1279226	ND
GNF2_INPP5D	C4: computational gene sets; CGN: cancer gene neighborhoods	0.13037674	ND
GNF2_CENPE	C4: computational gene sets; CGN: cancer gene neighborhoods	0.13138083	ND
GNF2_RBBP6	C4: computational gene sets; CGN: cancer gene neighborhoods	0.13140503	FIP1L1 RBM15 SUZ12 NGLY1 HSPA14 USP16 SRP72 MRPS31 CEBPZ NACA RNF138 RBM34 EXOSC8 THOC2 RPS7 CDK5RAP1 CNOT7 TARDBP RBMX CDV3 RBM25 PNN
GNF2_MLH1	C4: computational gene sets; CGN: cancer gene neighborhoods	0.13147444	USP1 EIF2S1 KNTC1 NUP153 SNRPE MSH6 PA2G4 PTGES3 CCT5 SERBP1 RBMX DKC1 RFC4 MLH1 MSH2 NUP107 MCM3 TCERG1
GNF2_H2AFX	C4: computational gene sets; CGN: cancer gene neighborhoods	0.13388719	ND
MORF_PCNA	C4: computational gene sets; CGN: cancer gene neighborhoods	0.13825925	ND
GNF2_RFC3	C4: computational gene sets; CGN: cancer gene neighborhoods	0.17272358	ND
MORF_CCNF	C4: computational gene sets; CGN: cancer gene neighborhoods	0.17373374	ND
GCM_PRKAG1	C4: computational gene sets; CGN: cancer gene neighborhoods	0.1785302	ND
GCM_DFFA	C4: computational gene sets; CGN: cancer gene neighborhoods	0.18197733	ND
GNF2_IL2RB	C4: computational gene sets; CGN: cancer gene neighborhoods	0.18339923	ND
GNF2_CD97	C4: computational gene sets; CGN: cancer gene neighborhoods	0.18758295	ND
GNF2_CASP8	C4: computational gene sets; CGN: cancer gene neighborhoods	0.19567451	ND
GNF2_HLA-C	C4: computational gene sets; CGN: cancer gene neighborhoods	0.19585994	ND
MORF_RFC4	C4: computational gene sets; CGN: cancer gene neighborhoods	0.19660908	ND
MORF_FEN1	C4: computational gene sets; CGN: cancer gene neighborhoods	0.19778623
GCM_MAX	C4: computational gene sets; CGN: cancer gene neighborhoods	0.1984901
MORF_GSPT1	C4: computational gene sets; CGN: cancer gene neighborhoods	0.19928338
MORF_DEAF1	C4: computational gene sets; CGN: cancer gene neighborhoods	0.20119056
GNF2_PTPRC	C4: computational gene sets; CGN: cancer gene neighborhoods	0.21447338	ND
GCM_RAB10	C4: computational gene sets; CGN: cancer gene neighborhoods	0.2242624	ND
GNF2_TDG	C4: computational gene sets; CGN: cancer gene neighborhoods	0.22870308
MORF_PPP1CC	C4: computational gene sets; CGN: cancer gene neighborhoods	0.22914034
MORF_HAT1	C4: computational gene sets; CGN: cancer gene neighborhoods	0.22951035
MORF_PPP2R5E	C4: computational gene sets; CGN: cancer gene neighborhoods	0.23145965
GCM_USP6	C4: computational gene sets; CGN: cancer gene neighborhoods	0.23362345
MORF_MYST2	C4: computational gene sets; CGN: cancer gene neighborhoods	0.24295685
GNF2_NS	C4: computational gene sets; CGN: cancer gene neighborhoods	0.24400915
GCM_FANCL	C4: computational gene sets; CGN: cancer gene neighborhoods	0.24851891	ND
MODULE_158	C4: computational gene sets; CM: cancer modules	0.012413752	BRCA2 POLA1 TOPBP1 RFC3 HMGB2 SSBP1 CDC7 CHAF1B PRIM2 POLD2 DDX11 POLE2 FEN1 RFC5 GMNN NAP1L1 RRM1 PRIM1 RFC4 MCM3 RRM2 LIG1 BLM CHAF1A TOP2A CENPF S100A11
MODULE_125	C4: computational gene sets; CM: cancer modules	0.036734257	BRCA2 POLA1 TOPBP1 RFC3 SSBP1 CDC7 CHAF1B PRIM2 POLD2 DDX11 POLE2 FEN1 RFC5 GMNN NAP1L1 RRM1 PRIM1 RFC4 MCM3 RRM2 LIG1 LIG4 BLM CHAF1A TOP2A CENPF S100A11
MODULE_240	C4: computational gene sets; CM: cancer modules	0.22229642	ND
MODULE_119	C4: computational gene sets; CM: cancer modules	0.008132865	AXIN1 CYFIP2 IL15 IRF1 CD79B MED12L XRN1 SAMSN1 CD74 LCK KCNQ5 APOBEC3G STAG3 CR2 PTCRA CASP1 ZNF292 PRKCQ KLHL14 CXCL13 DGKA DDA1 SPIB TRIM22 BANK1 IRF4 P2RY10 PTPRC USP30 PRKCH SYNE2 KCNA3 CPVL LRMP HLA-G CD48 CXCR4 ISG20 HLA-DMA ZP3 PGCP FLT3LG NEK11 POLR3B PLCL2 PASK
MODULE_439	C4: computational gene sets; CM: cancer modules	0.046792112	LRRN3 EREG MT1G DNAJC3 BCL2A1 NFKB1 PLK1 VIPR1
MODULE_456	C4: computational gene sets; CM: cancer modules	0.05150431	GSG2 TOX HIF1A YIF1B PAG1 NFKBIA SAMSN1 CD38 SON LCK KLRK1 STAG3 CR2 CCNE2 GMPS DENND3 TRAF1 SIDT1 CREM PTGER4 CD8A DDA1 CBLN1 PRKCH TSPAN7 GCC2 SCAND2 CTTNBP2NL
MODULE_54	C4: computational gene sets; CM: cancer modules	0.10063341	NEK2 MCM5 SHCBP1 KIFC1 NEIL3 RTDR1 AURKB ELOVL6 TOPBP1 CCNE2 RFC3 AGPAT5 NCAPH HMGB2 SNRPC NQO1 KNTC1 ITGA2 PLK4 DEPDC1 GPSM2 TRIM24 UNG CDC7 CHAF1B PLK1 DEPDC1B CCNA2 NT5DC2 NRIP3 ANP32E C20orf177 PSRC1 DDX11 FXYD7 TACC3 POLE2 UCHL5 SMC2 APOBEC3B SNRPE ESM1 FEN1 RFC5 HOXC10 AMELY PSPH GMNN HIST1H4C TUBA4A CENPA ASF1B KIAA0020 ARHGAP11A CEP55 CCT5 RRM1 SCG5 SMC4 PSMD14 C12orf32 MID1 SPAG5 DLEU1 P…
MODULE_320	C4: computational gene sets; CM: cancer modules	0.11180305	MSH5 BRCA1 DDX11 SMC2 RAN MID1 NDC80 TTK MAPT ZW10 ILF3 RAD21
MODULE_57	C4: computational gene sets; CM: cancer modules	0.12616065	MCM5 TP53 CDKN2A CCNE2 PRKDC DBF4 CDC7 PLK1 CCNA2 WEE1 SMC1A
MODULE_403	C4: computational gene sets; CM: cancer modules	0.15477459	ND
MODULE_86	C4: computational gene sets; CM: cancer modules	0.16663021	ND
MODULE_204	C4: computational gene sets; CM: cancer modules	0.16754769	ND
MODULE_352	C4: computational gene sets; CM: cancer modules	0.18433908	ND
MODULE_208	C4: computational gene sets; CM: cancer modules	0.20392439
REGULATION_OF_T_CELL_ACTIVATION	C5: GO gene sets; BP: GO biological process	0.098432206	ZAP70 SIT1 LAX1 LCK CD24 ICOSLG PTPRC CD47 CD3E IL21
REGULATION_OF_MAP_KINASE_ACTIVITY	C5: GO gene sets; BP: GO biological process	0.17796397	ND
GOLGI_VESICLE_TRANSPORT	C5: GO gene sets; BP: GO biological process	0.17933992	ND
AMINO_ACID_TRANSPORT	C5: GO gene sets; BP: GO biological process	0.21360396
CELL_ACTIVATION	C5: GO gene sets; BP: GO biological process	0.21524611	ND
APOPTOSIS	C5: GO gene sets; BP: GO biological process	0.21539868	ND
ADAPTIVE_IMMUNE_RESPONSE	C5: GO gene sets; BP: GO biological process	0.21779788	ND
RHO_PROTEIN_SIGNAL_TRANSDUCTION	C5: GO gene sets; BP: GO biological process	0.24473476
METHYLTRANSFERASE_ACTIVITY	C5: GO gene sets; MF: GO molecular function	0.13276227	ND
DAMAGED_DNA_BINDING	C5: GO gene sets; MF: GO molecular function	0.16062559	ND
POSITIVE_REGULATION_OF_CASPASE_ACTIVITY	C5: GO gene sets; BP: GO biological process	0.078754835	BAX COL4A3 APAF1 FOXL2 LCK TP53 CDKN2A
SECONDARY_METABOLIC_PROCESS	C5: GO gene sets; BP: GO biological process	0.09374498	RDH12 COX10 OCA2 GMPS AP3D1 BLVRA
REGULATION_OF_CYTOKINE_PRODUCTION	C5: GO gene sets; BP: GO biological process	0.097229585	FOXP3 HIF1A EREG TGFB2 IFNG CD24 CALCA SMAD4 TRAF6 MALT1 MAP3K7 TRAF2 NOD2 ATP6AP2 GHRL GHSR AFAP1L2
REGULATION_OF_PROTEIN_STABILITY	C5: GO gene sets; BP: GO biological process	0.10166018	APOA1 APTX GTPBP4 FBXO7 A1CF CDKN2AIP HPS4
REGULATION_OF_IMMUNE_EFFECTOR_PROCESS	C5: GO gene sets; BP: GO biological process	0.10170286	FOXP3 ZAP70 SIT1 EREG TGFB2 LAX1 LCK APOBEC3G INHA TRAT1 CD24 ICOSLG PTPRC CD47 CD3E C2 IL21 APOBEC3F MIA3 NFAM1 TRAF6 CRTAM NCK1 MALT1 MAP3K7 UBE2N TLR8 SOCS5 TGFB1 TRAF2
CASPASE_ACTIVATION	C5: GO gene sets; BP: GO biological process	0.10413022	ND
REGULATION_OF_IMMUNE_SYSTEM_PROCESS	C5: GO gene sets; BP: GO biological process	0.12789938	FOXP3 ZAP70 SIT1 EREG TGFB2 LAX1 LCK APOBEC3G INHA TRAT1 CD24 ICOSLG PTPRC CD47 CD3E C2 IL21 APOBEC3F MIA3 NFAM1 TRAF6 CRTAM NCK1 MALT1 MAP3K7 UBE2N TLR8 SOCS5 TGFB1 TRAF2
DNA_CATABOLIC_PROCESS	C5: GO gene sets; BP: GO biological process	0.13171974	BAX FOXL2 CDKN2A XRN2 UBE2V2 CECR2 TPD52L1 ISG20
POSITIVE_REGULATION_OF_CYTOKINE_PRODUCTION	C5: GO gene sets; BP: GO biological process	0.13184999	ND
PIGMENT_METABOLIC_PROCESS	C5: GO gene sets; BP: GO biological process	0.14129592	ND
G1_S_TRANSITION_OF_MITOTIC_CELL_CYCLE	C5: GO gene sets; BP: GO biological process	0.14887309	ND
DNA_REPLICATION	C5: GO gene sets; BP: GO biological process	0.14977245	ND
T_CELL_ACTIVATION	C5: GO gene sets; BP: GO biological process	0.16590887	ND
CELLULAR_DEFENSE_RESPONSE	C5: GO gene sets; BP: GO biological process	0.16648638	ND
CELL_STRUCTURE_DISASSEMBLY_DURING_APOPTOSIS	C5: GO gene sets; BP: GO biological process	0.16653053	ND
NEURON_APOPTOSIS	C5: GO gene sets; BP: GO biological process	0.1728841	ND
CHROMOSOME_SEGREGATION	C5: GO gene sets; BP: GO biological process	0.18393429	ND
LEUKOCYTE_ACTIVATION	C5: GO gene sets; BP: GO biological process	0.19095382	ND
LYMPHOCYTE_ACTIVATION	C5: GO gene sets; BP: GO biological process	0.19550195	ND
ADAPTIVE_IMMUNE_RESPONSE_GO_0002460	C5: GO gene sets; BP: GO biological process	0.19563904	ND
REGULATION_OF_LYMPHOCYTE_ACTIVATION	C5: GO gene sets; BP: GO biological process	0.1956772	ND
NUCLEAR_EXPORT	C5: GO gene sets; BP: GO biological process	0.19714102
PIGMENT_BIOSYNTHETIC_PROCESS	C5: GO gene sets; BP: GO biological process	0.2033263
DNA_DEPENDENT_DNA_REPLICATION	C5: GO gene sets; BP: GO biological process	0.20394817
NEGATIVE_REGULATION_OF_MAP_KINASE_ACTIVITY	C5: GO gene sets; BP: GO biological process	0.20504257
COVALENT_CHROMATIN_MODIFICATION	C5: GO gene sets; BP: GO biological process	0.21375911	ND
POSITIVE_REGULATION_OF_T_CELL_ACTIVATION	C5: GO gene sets; BP: GO biological process	0.22554763	ND
POSITIVE_REGULATION_OF_LYMPHOCYTE_ACTIVATION	C5: GO gene sets; BP: GO biological process	0.22743595
REGULATION_OF_HYDROLASE_ACTIVITY	C5: GO gene sets; BP: GO biological process	0.22925614
REGULATION_OF_RAS_PROTEIN_SIGNAL_TRANSDUCTION	C5: GO gene sets; BP: GO biological process	0.22937301
POSITIVE_REGULATION_OF_IMMUNE_SYSTEM_PROCESS	C5: GO gene sets; BP: GO biological process	0.2295103
DOUBLE_STRAND_BREAK_REPAIR	C5: GO gene sets; BP: GO biological process	0.23407742
DNA_METABOLIC_PROCESS	C5: GO gene sets; BP: GO biological process	0.23856299
CELLULAR_COMPONENT_DISASSEMBLY	C5: GO gene sets; BP: GO biological process	0.24959046	ND
PORE_COMPLEX	C5: GO gene sets; CC: GO cellular component	0.045262795	BAX NUP98 VDAC1 RAE1 XPO7 GLE1 C8A NUP160 SNUPN NUP133 NUP153 TMEM48 TPR NUP54 EIF5A
NUCLEAR_MEMBRANE_PART	C5: GO gene sets; CC: GO cellular component	0.0883943	NUP98 RAE1 XPO7 GLE1 NUP160 SNUPN NUP133 LEMD3 NUP153 TMEM48 TPR NUP54 EIF5A MATR3 NXT1 GUCY2D LBR LMNB1 PSEN2 IPO7 NUP107 RANBP2 KPNB1 RANGAP1 AAAS KPNA1
NUCLEAR_PORE	C5: GO gene sets; CC: GO cellular component	0.11908499	NUP98 RAE1 XPO7 GLE1 NUP160 SNUPN NUP133 NUP153 TMEM48 TPR NUP54 EIF5A NXT1 IPO7 NUP107 RANBP2 KPNB1 RANGAP1 AAAS KPNA1
NUCLEOLUS	C5: GO gene sets; CC: GO cellular component	0.16573395	ND
NUCLEAR_MEMBRANE	C5: GO gene sets; CC: GO cellular component	0.17236327	ND
MEDIATOR_COMPLEX	C5: GO gene sets; CC: GO cellular component	0.17906353	ND
NUCLEAR_ENVELOPE	C5: GO gene sets; CC: GO cellular component	0.19758692
CHROMOSOMAL_PART	C5: GO gene sets; CC: GO cellular component	0.19847314
ENDOMEMBRANE_SYSTEM	C5: GO gene sets; CC: GO cellular component	0.24678461
CARBOHYDRATE_KINASE_ACTIVITY	C5: GO gene sets; MF: GO molecular function	0.13432334	KHK XYLB PRPS1 PFKL GNE HK2
AMINO_ACID_TRANSMEMBRANE_TRANSPORTER_ACTIVITY	C5: GO gene sets; MF: GO molecular function	0.19598028	ND
DOUBLE_STRANDED_DNA_BINDING	C5: GO gene sets; MF: GO molecular function	0.19763932
SH2_DOMAIN_BINDING	C5: GO gene sets; MF: GO molecular function	0.24319041
IL1RPATHWAY	ND	0.052157465	MAP3K1 TGFB2 NFKBIA MAP2K3 NFKB1 IL1RN RELA MAPK14 MAP2K6 TOLLIP IRAK1 TRAF6 IL1RAP MAP3K7 TGFB1 CHUK
TALL1PATHWAY	ND	0.07365985	TNFRSF17 NFKB1 TNFRSF13C RELA TNFRSF13B MAPK14 TRAF6 TRAF3 TRAF2 CHUK TNFSF13
LEE_TCELLS3_UP	ND	0.102246135	NEK2 UHRF1 LOC284757 KIF15 NEIL3 MYB GFI1 SLC1A4 GNA15 HELLS WHSC1 DTL ASPM CPVL FAIM CENPA CEP55 CEP70 SYK DNTT CDC25A SGOL2 TNFRSF21 SCRN1 E2F7 RRM2 PBK MCM4 TTK TOP2A GALNT7 GGH KIF2C KIAA0101 GINS1 KIF20A PON1 CDKN3 NCAPG E2F2 NLGN4X MLF1IP CCNB2 MPP1 KIF14
HSA04650_NATURAL_KILLER_CELL_MEDIATED_CYTOTOXICITY	ND	0.11076767	SH2D1A ULBP2 ZAP70 KIR2DL4 SH2D1B LCK KLRK1 PIK3CB PRF1 CD247 TNFRSF10A IFNG IFNA2 ITGAL NCR2 NFATC3 TNFRSF10C KLRC1 HLA-B PRKCG KLRD1 PPP3CB GZMB HLA-G CD48 FAS KLRC3 PPP3CC PIK3CD TNFRSF10B SYK ULBP1 RAF1 VAV3 PTPN6 VAV2 ICAM1 CASP3 SOS2 IFNA7 KRAS HLA-C KIR2DS2 MAPK1 BID HRAS
TUMOR_SUPRESSOR	ND	0.13373874	ND
GH_GHRHR_KO_24HRS_DN	ND	0.16550595	ND
ET743_SARCOMA_72HRS_DN	ND	0.17949432	ND
TRANSFERASE_ACTIVITY__TRANSFERRING_ONE_CARBON_GROUPS	ND	0.17992736	ND
SERUM_FIBROBLAST_CELLCYCLE	deprecated	0.10007426	UHRF1 ESCO2 MCM5 USP1 KIFC1 NCAPH KNTC1 HELLS LOC441052 PLK1 FANCG DEPDC1B CCNA2 ANP32E PSRC1 PPIH TACC3 FEN1 EZH2 CENPM GMNN CENPA LYAR ASF1B TIPIN CTNNA1 RRM1 SMC4 MND1 KIAA1370 CDCA8 EXO1 SPAG5 PRIM1 CDC25A CASP3 ANLN LMNB1 RFC4 PAQR4 CENPQ RRM2 PBK PHTF2 MCM4 TPX2 MLLT6 TOP2A CENPF RANGAP1 FOXM1 KIAA0101 AMD1 ADAMTS1 WSB1 FAM64A PWP1 CDKN3
ET743_SARCOMA_24HRS_DN	deprecated	0.22852612	ND
STRESS_ARSENIC_SPECIFIC_UP	deprecated	0.23126087	ND
GOLDRATH_CELLCYCLE	deprecated	0.23580118	ND
ET743_SARCOMA_48HRS_DN	deprecated	0.24262351	ND
TNFA_NFKB_DEP_UP	deprecated	0.22224087	ND
CROONQUIST_IL6_RAS_DN	deprecated	0.22461116	ND
LINDSTEDT_DEND_8H_VS_48H_DN	deprecated	0.22473454	ND
CITED1_KO_WT_UP	deprecated	0.22487952	ND
IDX_TSA_UP_CLUSTER3	deprecated	0.04546771	MCM5 USP1 POLA1 TOPBP1 CX3CL1 CCNE2 FIGNL1 NCAPH HMGB2 NQO1 HELLS HGF BRCA1 PLK1 DTL ABCA1 TACC3 SMC2 FEN1 RFC5 EZH2 LMO4 MAN2A1 ASF1B CENPK RRM1 LRP5 KIF22 CDCA8
GOLDRATH_CYTOLYTIC	deprecated	0.05135471	CD74 CD44 PRF1 CASP1 IFNG CD24 MS4A1 GZMB CASP3 LAG3 CCR2
AS3_FIBRO_C4	deprecated	0.07292409	TAPBP MAP3K8 EGFR EIF4E
ZHAN_MMPC_PC	deprecated	0.07524915	CD79B CD38 CR2 BCL2A1 IRF4 STAT6 PTPRC MS4A1 XBP1 CXCR4 CD52 MYC CD19
ESR_FIBROBLAST_DN	deprecated	0.08278122	USP1 TTC19 CEPT1 COL17A1 ZNF507 SYK SOX9 GNPNAT1
APOPTOSIS_GENMAPP	deprecated	0.117264785	MAP3K1 BAX NFKBIA APAF1 TP53 PRF1 TRAF1 NFKB1 PARP1 RELA TNFRSF1B GZMB FAS
PASSERINI_IMMUNE	deprecated	0.11779807	TOMM40 CTSS PRKRA PTGER4 DNAJC8 IKBKAP XBP1 CXCR4 C3 TCF12
P21_P53_MIDDLE_DN	deprecated	0.13783608	AURKB HMGB2 KNTC1 WDHD1 ASPM SMC2 CEP55 EXO1 ANLN MCM3 PBK MCM4
GH_GHRHR_KO_6HRS_DN	deprecated	0.1478307	ND
CHEN_HOXA5_TARGETS_UP	deprecated	0.15924256	ND
G13_SIGNALING_PATHWAY	deprecated	0.16494274	ND
ADIP_DIFF_CLUSTER4	deprecated	0.16562486	ND
LEE_TCELLS6_UP	deprecated	0.16711192	ND
HSA05030_AMYOTROPHIC_LATERAL_SCLEROSIS	deprecated	0.2057781	ND
HDACI_COLON_SUL30MIN_DN	deprecated	0.20720445	ND

[truncated: 3 more sheets: Supplementary Table 11, Supplementary Table 12, Supplementary Table 13]
